# Supplementary material for: Active eosinophils regulate host defence and immune responses in colitis
Source: Nature. 2022 Dec 12;615(7950):151–7. doi: 10.1038/s41586-022-05628-7 (PMC9977678; doi:10.1038/s41586-022-05628-7)
Supplement: Supplementary file 5 — List of subset markers. List of top 100 markers for each eosinophil subset generated with FindAllMarkers function in Seurat. [file 41586_2022_5628_MOESM5_ESM.xlsx]

## Sheet: markers_steadystate
	Subset	gene	p_val	avg_log2FC	pct.1	pct.2	p_val_adj		Non-parameteric Wilcoxon rank sum test (FindMarkers function in Seurat).
	basal eosinophils	Jund	0	1.68906	0.928	0.678	0
	basal eosinophils	Ier5	0	1.52033	0.925	0.552	0
	basal eosinophils	Septin1	0	1.3742	0.746	0.367	0
	basal eosinophils	Tmem71	0	1.19507	0.816	0.389	0
	basal eosinophils	Actb	1.55434e-288	0.61736	0.991	0.956	6.1732e-284
	basal eosinophils	Gm2a	2.23949e-251	1.19801	0.738	0.361	8.89436e-247
	basal eosinophils	Dusp1	4.35657e-246	1.22913	0.858	0.558	1.73026e-241
	basal eosinophils	Phf20l1	8.97494e-231	0.976226	0.789	0.448	3.56449e-226
	basal eosinophils	Hck	5.75312e-226	0.908279	0.826	0.512	2.28491e-221
	basal eosinophils	Gm38126	3.21529e-223	1.66288	0.445	0.111	1.27699e-218
	basal eosinophils	Dok2	4.93811e-223	1.26259	0.529	0.177	1.96122e-218
	basal eosinophils	Krt80	8.42613e-221	1.29027	0.465	0.119	3.34652e-216
	basal eosinophils	Alox5ap	3.4639e-220	0.699338	0.952	0.784	1.37572e-215
	basal eosinophils	Samhd1	5.37063e-217	0.677194	0.968	0.803	2.133e-212
	basal eosinophils	Coro1a	9.84783e-213	0.672524	0.964	0.795	3.91116e-208
	basal eosinophils	Ptpn6	4.7198e-210	1.03997	0.703	0.361	1.87452e-205
	basal eosinophils	Vsir	3.23752e-209	0.962564	0.722	0.366	1.28581e-204
	basal eosinophils	Tgfbi	3.21699e-207	1.23858	0.506	0.163	1.27766e-202
	basal eosinophils	Itgal	3.07355e-203	1.02067	0.67	0.315	1.22069e-198
	basal eosinophils	B2m	1.72686e-199	0.719185	0.938	0.811	6.85842e-195
	basal eosinophils	Siglece	7.4027e-196	1.35536	0.419	0.11	2.94006e-191
	basal eosinophils	Lcp2	8.22898e-195	0.965934	0.653	0.309	3.26822e-190
	basal eosinophils	Ccr3	3.71639e-192	0.816503	0.839	0.524	1.476e-187
	basal eosinophils	Sla	1.2248e-179	0.915716	0.706	0.39	4.8644e-175
	basal eosinophils	Gpx1	1.78317e-177	0.691154	0.862	0.569	7.08203e-173
	basal eosinophils	Zfp36	2.91423e-176	1.20865	0.816	0.556	1.15742e-171
	basal eosinophils	Junb	2.79045e-173	0.763515	0.947	0.695	1.10825e-168
	basal eosinophils	Slc44a2	7.63857e-164	1.27357	0.431	0.152	3.03374e-159
	basal eosinophils	Ier2	2.30243e-162	1.3804	0.459	0.178	9.14434e-158
	basal eosinophils	Man2b1	2.4135e-162	0.882137	0.693	0.405	9.58546e-158
	basal eosinophils	Lair1	5.57857e-162	1.31459	0.308	0.064	2.21559e-157
	basal eosinophils	Taldo1	3.71169e-161	0.638476	0.906	0.732	1.47413e-156
	basal eosinophils	Fes	1.01508e-160	0.775063	0.725	0.42	4.03149e-156
	basal eosinophils	Stk19	2.80116e-158	0.86959	0.666	0.364	1.11251e-153
	basal eosinophils	Gpr65	5.42615e-154	1.13471	0.403	0.131	2.15505e-149
	basal eosinophils	Rgs2	7.33579e-149	0.751321	0.862	0.615	2.91348e-144
	basal eosinophils	Grk2	2.55592e-146	0.662244	0.843	0.586	1.01511e-141
	basal eosinophils	Itga4	3.10218e-143	0.694149	0.748	0.427	1.23206e-138
	basal eosinophils	Btg2	8.81204e-143	1.26714	0.51	0.239	3.49979e-138
	basal eosinophils	Jun	6.00376e-141	1.70087	0.367	0.122	2.38445e-136
	basal eosinophils	Rasgrp4	4.95852e-139	0.663214	0.759	0.472	1.96933e-134
	basal eosinophils	Ndst1	8.25835e-138	1.02198	0.452	0.188	3.27989e-133
	basal eosinophils	Relt	3.52172e-127	0.880215	0.451	0.188	1.39869e-122
	basal eosinophils	Dbnl	2.22917e-126	0.753571	0.631	0.365	8.85336e-122
	basal eosinophils	Ptprc	1.25151e-122	0.537183	0.867	0.655	4.97051e-118
	basal eosinophils	Rara	1.83698e-120	0.873334	0.411	0.161	7.29575e-116
	basal eosinophils	Ssh2	5.0702e-119	0.839805	0.439	0.189	2.01368e-114
	basal eosinophils	Rassf5	3.5673e-116	0.537141	0.789	0.523	1.41679e-111
	basal eosinophils	Lst1	2.94753e-114	0.61568	0.687	0.422	1.17064e-109
	basal eosinophils	Cd300lf	9.08023e-109	0.408702	0.904	0.688	3.6063e-104
	basal eosinophils	Pirb	1.16676e-107	0.714676	0.539	0.277	4.63389e-103
	basal eosinophils	Laptm5	2.55809e-107	0.499272	0.909	0.759	1.01597e-102
	basal eosinophils	Myd88	4.05149e-107	0.918498	0.39	0.164	1.60909e-102
	basal eosinophils	Ltb	8.32647e-107	0.919115	0.418	0.184	3.30694e-102
	basal eosinophils	Limd2	1.88707e-105	0.729451	0.598	0.358	7.49467e-101
	basal eosinophils	CT010467.1	3.51527e-104	0.606134	0.917	0.751	1.39612e-99
	basal eosinophils	Nfam1	6.33363e-104	0.616423	0.573	0.316	2.51546e-99
	basal eosinophils	Camk1	1.54572e-103	0.59024	0.689	0.437	6.13898e-99
	basal eosinophils	Coro2a	3.60253e-102	0.865015	0.399	0.185	1.43078e-97
	basal eosinophils	Pglyrp1	5.43295e-102	0.549962	0.849	0.64	2.15775e-97
	basal eosinophils	Mdh2	7.7568e-101	0.931195	0.393	0.178	3.08069e-96
	basal eosinophils	Ripor2	2.81994e-95	0.767521	0.488	0.259	1.11997e-90
	basal eosinophils	Capzb	1.07286e-94	0.445019	0.901	0.75	4.26095e-90
	basal eosinophils	Akna	2.45705e-93	0.574608	0.562	0.318	9.75841e-89
	basal eosinophils	Rasgrp2	3.39832e-93	0.898793	0.329	0.134	1.34968e-88
	basal eosinophils	Pfn1	6.9539e-93	0.453893	0.915	0.723	2.76181e-88
	basal eosinophils	Cnn2	2.09777e-92	0.56985	0.718	0.486	8.3315e-88
	basal eosinophils	Pot1b	9.6502e-91	0.822539	0.297	0.106	3.83268e-86
	basal eosinophils	Myo1f	3.57581e-89	0.646217	0.509	0.287	1.42017e-84
	basal eosinophils	Siglecg	1.66887e-88	0.61529	0.474	0.24	6.62809e-84
	basal eosinophils	Arap3	6.12196e-88	0.580542	0.562	0.327	2.4314e-83
	basal eosinophils	Selplg	4.24598e-87	0.761654	0.395	0.19	1.68633e-82
	basal eosinophils	Adam19	1.90313e-86	0.699221	0.455	0.237	7.55846e-82
	basal eosinophils	Csf1r	5.32304e-86	0.716036	0.438	0.215	2.1141e-81
	basal eosinophils	Unc119	1.36248e-85	0.805684	0.254	0.083	5.41124e-81
	basal eosinophils	L1cam	1.27342e-84	0.843615	0.278	0.099	5.0575e-80
	basal eosinophils	Metrnl	5.53967e-84	0.749219	0.329	0.134	2.20014e-79
	basal eosinophils	Vrk1	8.90377e-84	0.64272	0.471	0.258	3.53622e-79
	basal eosinophils	Bank1	1.68985e-83	0.735298	0.36	0.158	6.71142e-79
	basal eosinophils	Bloc1s2	3.07271e-81	0.769539	0.263	0.094	1.22036e-76
	basal eosinophils	Alox15	1.17319e-80	0.451793	0.799	0.561	4.65944e-76
	basal eosinophils	Pstpip1	1.35197e-80	0.719051	0.296	0.119	5.36947e-76
	basal eosinophils	Ptpre	2.20507e-80	0.53312	0.544	0.319	8.75764e-76
	basal eosinophils	Smpdl3a	2.59316e-78	0.702648	0.335	0.147	1.0299e-73
	basal eosinophils	Lypla2	5.78207e-78	0.715979	0.428	0.226	2.29641e-73
	basal eosinophils	Dusp6	5.91582e-78	0.625761	0.49	0.261	2.34953e-73
	basal eosinophils	Ffar2	6.70309e-78	0.60309	0.479	0.264	2.6622e-73
	basal eosinophils	Rps27a	1.36292e-76	0.606034	0.682	0.484	5.41296e-72
	basal eosinophils	Tap2	1.78577e-76	0.69242	0.364	0.174	7.09236e-72
	basal eosinophils	Plxnd1	8.71484e-76	0.797779	0.273	0.108	3.46118e-71
	basal eosinophils	Mmp9	9.39458e-76	0.696889	0.376	0.177	3.73115e-71
	basal eosinophils	Rcsd1	3.62091e-75	0.692205	0.458	0.262	1.43808e-70
	basal eosinophils	Pip4k2a	5.38761e-74	0.656595	0.384	0.189	2.13974e-69
	basal eosinophils	Septin9	2.99234e-73	0.601765	0.404	0.21	1.18844e-68
	basal eosinophils	Pilrb2	3.03788e-73	0.79192	0.312	0.137	1.20653e-68
	basal eosinophils	Tln1	2.17661e-72	0.53734	0.616	0.412	8.64462e-68
	basal eosinophils	Inpp5b	5.71195e-71	0.691323	0.287	0.123	2.26856e-66
	basal eosinophils	Lfng	6.76142e-71	0.538937	0.523	0.306	2.68536e-66
	basal eosinophils	Cap1	2.28817e-69	0.510418	0.688	0.494	9.08768e-65
	basal eosinophils	Id2	9.24428e-69	0.528085	0.513	0.303	3.67146e-64
	basal eosinophils	Plcb2	2.16997e-67	0.563409	0.361	0.182	8.61826e-63
	basal eosinophils	AB124611	2.5765e-67	0.539678	0.558	0.357	1.02328e-62
	basal eosinophils	Ptpn18	9.41039e-67	0.683274	0.267	0.11	3.73743e-62
	basal eosinophils	Siglecf	1.41584e-66	0.522575	0.455	0.254	5.62315e-62
	basal eosinophils	Itgb1	2.73181e-66	0.58022	0.406	0.222	1.08496e-61
	basal eosinophils	Clec12a	9.98661e-66	0.565222	0.562	0.36	3.96628e-61
	basal eosinophils	Rps21	1.42252e-65	0.521984	0.738	0.562	5.6497e-61
	basal eosinophils	Tkt	8.55719e-65	0.493786	0.639	0.42	3.39857e-60
	basal eosinophils	Btk	9.60072e-65	0.556956	0.394	0.213	3.81302e-60
	basal eosinophils	Kif21b	9.6822e-65	0.727731	0.308	0.148	3.84538e-60
	basal eosinophils	Igkc	8.70403e-64	0.544802	0.491	0.302	3.45689e-59
	basal eosinophils	Arhgef1	2.22067e-63	0.442512	0.706	0.509	8.81961e-59
	basal eosinophils	Arap1	2.34281e-63	0.513542	0.445	0.253	9.3047e-59
	basal eosinophils	Creg1	4.91237e-63	0.606589	0.521	0.339	1.951e-58
	basal eosinophils	Itgb7	5.9926e-63	0.589959	0.348	0.175	2.38002e-58
	basal eosinophils	Mir142hg	1.13249e-62	0.706243	0.342	0.177	4.49778e-58
	basal eosinophils	Adora3	1.16806e-62	0.680649	0.265	0.113	4.63907e-58
	basal eosinophils	Sorl1	3.30569e-62	0.604517	0.409	0.225	1.31289e-57
	basal eosinophils	Tyrobp	5.07112e-62	0.613796	0.561	0.38	2.01404e-57
	basal eosinophils	Gsn	1.65727e-61	0.626805	0.481	0.299	6.58203e-57
	basal eosinophils	Dok3	3.58167e-61	0.507716	0.461	0.281	1.4225e-56
	basal eosinophils	Fosb	1.57291e-60	1.18183	0.407	0.248	6.24697e-56
	basal eosinophils	Pgc	5.02516e-60	0.659803	0.597	0.414	1.99579e-55
	basal eosinophils	Cdc42se1	1.09845e-59	0.560891	0.459	0.281	4.36262e-55
	basal eosinophils	Cd37	5.01886e-58	0.402541	0.623	0.442	1.99329e-53
	basal eosinophils	Hacd4	8.18932e-58	0.556598	0.349	0.184	3.25247e-53
	basal eosinophils	B4galnt1	8.69339e-58	0.47905	0.433	0.255	3.45267e-53
	basal eosinophils	Acss1	9.64866e-58	0.4758	0.382	0.208	3.83206e-53
	basal eosinophils	Il17ra	9.45001e-57	0.543097	0.362	0.2	3.75317e-52
	basal eosinophils	Gpsm3	1.11755e-56	0.567096	0.438	0.267	4.43845e-52
	basal eosinophils	Rgs14	2.62237e-56	0.537823	0.351	0.187	1.0415e-51
	basal eosinophils	Dennd1c	7.11284e-55	0.53429	0.323	0.169	2.82493e-50
	basal eosinophils	Tmem154	1.64735e-54	0.438906	0.432	0.254	6.54262e-50
	basal eosinophils	Colgalt1	2.52169e-54	0.557961	0.261	0.117	1.00151e-49
	basal eosinophils	Rfc2	8.41005e-54	0.627529	0.318	0.17	3.34013e-49
	basal eosinophils	Klra2	9.59581e-54	0.541931	0.269	0.12	3.81107e-49
	basal eosinophils	Tsc22d4	1.02903e-53	0.488515	0.438	0.271	4.08689e-49
	basal eosinophils	Myo1g	1.40561e-53	0.541251	0.376	0.216	5.58253e-49
	basal eosinophils	Mapk3	1.68296e-53	0.458037	0.561	0.38	6.68406e-49
	basal eosinophils	Drap1	5.09667e-53	0.425196	0.707	0.539	2.02419e-48
	basal eosinophils	Serpina11	2.15888e-52	0.6098	0.325	0.172	8.5742e-48
	basal eosinophils	Flot1	2.82519e-52	0.447616	0.486	0.314	1.12205e-47
	basal eosinophils	Dock5	3.24502e-52	0.572406	0.276	0.136	1.28879e-47
	basal eosinophils	Hk2	8.19429e-52	0.465104	0.318	0.166	3.25445e-47
	basal eosinophils	Lilra6	1.12928e-51	0.424193	0.394	0.224	4.48503e-47
	basal eosinophils	Sin3b	1.54645e-51	0.549873	0.405	0.24	6.14188e-47
	basal eosinophils	Cebpe	3.88066e-51	0.615145	0.353	0.204	1.54124e-46
	basal eosinophils	Msrb1	7.66618e-51	0.516272	0.497	0.329	3.0447e-46
	basal eosinophils	Erp29	8.05009e-51	0.580855	0.366	0.213	3.19717e-46
	basal eosinophils	Ptpn1	1.5458e-50	0.474104	0.469	0.302	6.1393e-46
	basal eosinophils	St3gal4	1.56266e-50	0.444122	0.309	0.156	6.20626e-46
	basal eosinophils	Calm2	2.32229e-50	0.539723	0.492	0.33	9.22322e-46
	basal eosinophils	Syne1	2.42401e-50	0.404123	0.658	0.488	9.62722e-46
	basal eosinophils	Dxo	1.71944e-49	0.592449	0.413	0.252	6.82892e-45
	basal eosinophils	Apobr	4.51606e-49	0.431795	0.359	0.201	1.7936e-44
	basal eosinophils	Arid4a	6.00054e-49	0.497353	0.317	0.171	2.38317e-44
	basal eosinophils	Irf1	1.15763e-48	0.488031	0.331	0.179	4.59764e-44
	basal eosinophils	Slc66a2	1.17024e-48	0.523132	0.322	0.178	4.64774e-44
	basal eosinophils	Cbfa2t3	4.56574e-48	0.450377	0.407	0.247	1.81333e-43
	basal eosinophils	Ccnd3	5.05215e-48	0.494387	0.452	0.294	2.00651e-43
	basal eosinophils	Mrpl33	1.15136e-47	0.55918	0.392	0.24	4.57276e-43
	basal eosinophils	Taok3	1.30176e-47	0.521203	0.344	0.199	5.17007e-43
	basal eosinophils	Pde7a	9.01277e-47	0.42124	0.287	0.149	3.57951e-42
	basal eosinophils	Inpp5d	9.05334e-47	0.552696	0.321	0.177	3.59562e-42
	basal eosinophils	Arhgap30	1.18824e-46	0.403804	0.44	0.272	4.71923e-42
	basal eosinophils	Tnrc6a	1.80522e-46	0.483684	0.369	0.215	7.1696e-42
	basal eosinophils	Ppp2r5c	1.201e-45	0.493814	0.368	0.219	4.76991e-41
	basal eosinophils	H1f2	1.38427e-45	0.880598	0.307	0.177	5.49775e-41
	basal eosinophils	Apbb1ip	1.72868e-45	0.430807	0.436	0.279	6.86564e-41
	basal eosinophils	Rogdi	5.19133e-45	0.582911	0.312	0.177	2.06179e-40
	basal eosinophils	Psmb8	5.65221e-45	0.467762	0.339	0.197	2.24483e-40
	basal eosinophils	Foxo3	4.99674e-44	0.522398	0.254	0.128	1.98451e-39
	basal eosinophils	Adgre4	1.84229e-42	0.494097	0.269	0.138	7.31684e-38
	basal eosinophils	Ccm2	2.14249e-42	0.540446	0.273	0.147	8.50912e-38
	basal eosinophils	Tspan14	6.12351e-42	0.503858	0.305	0.173	2.43201e-37
	basal eosinophils	Aqp9	1.43108e-41	0.473397	0.305	0.171	5.68366e-37
	basal eosinophils	Ccdc12	2.10493e-40	0.438085	0.339	0.203	8.35994e-36
	basal eosinophils	Naga	4.54038e-40	0.519451	0.251	0.128	1.80326e-35
	basal eosinophils	Naip5	6.18793e-40	0.411123	0.315	0.179	2.4576e-35
	basal eosinophils	Rps6ka1	1.18043e-39	0.433656	0.317	0.187	4.68818e-35
	basal eosinophils	Slfn2	9.96889e-37	0.443854	0.482	0.342	3.95925e-32
	basal eosinophils	Glipr2	4.21567e-36	0.408611	0.3	0.176	1.67429e-31
	basal eosinophils	Rps12	6.57963e-36	0.448801	0.495	0.363	2.61317e-31
	basal eosinophils	Fgr	3.29211e-34	0.414639	0.317	0.189	1.30749e-29
	basal eosinophils	Cdk2ap2	3.95639e-34	0.458229	0.43	0.305	1.57132e-29
	basal eosinophils	Sp100	8.44205e-34	0.467618	0.316	0.198	3.35284e-29
	basal eosinophils	Arrb2	1.13514e-33	0.421041	0.282	0.17	4.50832e-29
	basal eosinophils	Lamtor4	2.28217e-33	0.473187	0.306	0.191	9.06387e-29
	basal eosinophils	Rpl34	8.60197e-33	0.451006	0.459	0.33	3.41636e-28
	basal eosinophils	Nap1l1	1.34616e-31	0.457662	0.318	0.201	5.34641e-27
	basal eosinophils	Mrpl24	3.02656e-30	0.460687	0.255	0.151	1.20203e-25
	basal eosinophils	Ube2h	1.79542e-29	0.422	0.319	0.206	7.1307e-25
	basal eosinophils	Il5	2.8779e-29	0.416671	0.399	0.281	1.14299e-24
	basal eosinophils	Clic1	4.65126e-29	0.404495	0.377	0.261	1.84729e-24
	basal eosinophils	Dnajc7	9.50588e-29	0.460113	0.261	0.16	3.77535e-24
	basal eosinophils	H3f3b	2.11933e-28	0.41763	0.829	0.715	8.41713e-24
	basal eosinophils	Bri3bp	3.45548e-26	0.507666	0.27	0.176	1.37238e-21
	basal eosinophils	Retnlg	1.24809e-25	0.500704	0.64	0.547	4.95693e-21
	basal eosinophils	Pfdn5	4.07189e-23	0.418949	0.302	0.206	1.61719e-18
	basal eosinophils	Rhob	6.98169e-23	0.462717	0.505	0.388	2.77285e-18
	active eosinophils	Tgm2	0	4.16104	0.93	0.142	0
	active eosinophils	Thbs1	0	4.12892	0.784	0.084	0
	active eosinophils	Il1r2	0	3.42346	0.522	0.05	0
	active eosinophils	Il1b	0	3.38087	0.39	0.043	0
	active eosinophils	Serpine1	0	3.24193	0.295	0.014	0
	active eosinophils	Dgat1	0	3.1953	0.799	0.191	0
	active eosinophils	Tpd52	0	3.08386	0.765	0.154	0
	active eosinophils	Serpinb2	0	2.90104	0.812	0.319	0
	active eosinophils	Vegfa	0	2.83768	0.484	0.043	0
	active eosinophils	Lmnb1	0	2.81801	0.783	0.18	0
	active eosinophils	Fth1	0	2.76995	0.85	0.376	0
	active eosinophils	Wnt11	0	2.74041	0.539	0.077	0
	active eosinophils	Ifitm2	0	2.6546	0.643	0.187	0
	active eosinophils	Acod1	0	2.64304	0.354	0.01	0
	active eosinophils	Slc11a1	0	2.62143	0.483	0.052	0
	active eosinophils	Osbpl9	0	2.58955	0.769	0.244	0
	active eosinophils	Slc7a11	0	2.57759	0.685	0.164	0
	active eosinophils	Gpr132	0	2.53329	0.783	0.206	0
	active eosinophils	Cd80	0	2.48169	0.614	0.096	0
	active eosinophils	Tiparp	0	2.47127	0.439	0.036	0
	active eosinophils	Cd274	0	2.45938	0.557	0.109	0
	active eosinophils	Ets2	0	2.44488	0.541	0.073	0
	active eosinophils	Antxr2	0	2.29586	0.722	0.205	0
	active eosinophils	Paxbp1	0	2.22657	0.731	0.263	0
	active eosinophils	Cd9	0	2.22446	0.829	0.325	0
	active eosinophils	Basp1	0	2.13397	0.955	0.581	0
	active eosinophils	Dennd4a	0	2.00913	0.673	0.206	0
	active eosinophils	Cytip	0	1.96687	0.799	0.399	0
	active eosinophils	Kdm6b	0	1.95797	0.901	0.499	0
	active eosinophils	Grina	0	1.73048	0.906	0.576	0
	active eosinophils	Srgn	0	1.69242	0.989	0.865	0
	active eosinophils	Lilr4b	0	1.43232	0.961	0.683	0
	active eosinophils	mt-Rnr2	0	1.0949	1	0.991	0
	active eosinophils	Entpd1	1.14006e-300	1.99159	0.642	0.202	4.52788e-296
	active eosinophils	Il1rn	4.9177e-299	2.39949	0.802	0.423	1.95312e-294
	active eosinophils	Pim1	4.68276e-295	1.36179	0.979	0.818	1.85981e-290
	active eosinophils	Rgs1	2.6705e-288	2.26504	0.612	0.174	1.06062e-283
	active eosinophils	Cxcl2	7.71193e-287	2.92371	0.591	0.171	3.06287e-282
	active eosinophils	Plaur	4.58773e-277	1.92489	0.797	0.419	1.82206e-272
	active eosinophils	Ptafr	4.20005e-274	1.82275	0.755	0.35	1.66809e-269
	active eosinophils	Nfkb2	1.19851e-271	1.8366	0.391	0.059	4.76001e-267
	active eosinophils	Smim3	1.11194e-270	1.83688	0.701	0.292	4.41618e-266
	active eosinophils	Nfkbiz	3.1664e-262	1.94865	0.381	0.058	1.25757e-257
	active eosinophils	Arl4c	1.92819e-260	1.67616	0.806	0.424	7.65798e-256
	active eosinophils	Sqstm1	1.3248e-253	1.93239	0.745	0.371	5.26159e-249
	active eosinophils	Tes	4.63542e-250	1.89353	0.557	0.171	1.84101e-245
	active eosinophils	Cebpb	7.86391e-249	1.24893	0.948	0.69	3.12323e-244
	active eosinophils	Ptgs2	7.28305e-244	2.67946	0.264	0.021	2.89254e-239
	active eosinophils	Gfod1	3.45186e-239	1.71774	0.639	0.247	1.37094e-234
	active eosinophils	Ifitm1	1.69934e-229	1.65902	0.553	0.165	6.74908e-225
	active eosinophils	Socs2	5.04519e-223	1.95772	0.457	0.119	2.00375e-218
	active eosinophils	Dusp16	9.45782e-223	1.79702	0.47	0.122	3.75627e-218
	active eosinophils	Csf2rb	2.8496e-221	1.82382	0.671	0.314	1.13175e-216
	active eosinophils	mt-Rnr1	9.18862e-215	0.96027	0.996	0.928	3.64935e-210
	active eosinophils	Selenon	8.62452e-214	1.69127	0.587	0.22	3.42532e-209
	active eosinophils	Mapkapk2	9.87137e-214	1.7585	0.606	0.255	3.92051e-209
	active eosinophils	Tnfaip3	1.35648e-213	2.01832	0.48	0.139	5.38738e-209
	active eosinophils	Hdc	3.95087e-212	2.46483	0.519	0.174	1.56913e-207
	active eosinophils	Neurl3	4.02994e-212	1.44665	0.802	0.489	1.60053e-207
	active eosinophils	Skil	5.41524e-210	1.82029	0.341	0.061	2.15072e-205
	active eosinophils	Nfkbie	1.2617e-209	1.83422	0.317	0.049	5.01098e-205
	active eosinophils	Ccl3	1.71386e-209	2.11754	0.524	0.163	6.80676e-205
	active eosinophils	Cdkn1a	1.13518e-197	1.68374	0.58	0.219	4.50847e-193
	active eosinophils	Ifrd1	7.02156e-197	1.93123	0.376	0.084	2.78868e-192
	active eosinophils	Adora2a	2.63039e-194	1.66709	0.332	0.061	1.04469e-189
	active eosinophils	Stx11	7.59041e-192	1.81312	0.464	0.144	3.01461e-187
	active eosinophils	Ubc	8.36139e-192	0.835785	0.969	0.833	3.32081e-187
	active eosinophils	Pde4b	3.54561e-190	1.65938	0.485	0.154	1.40817e-185
	active eosinophils	Ell2	3.66173e-190	1.63174	0.29	0.045	1.45429e-185
	active eosinophils	Zc3h12a	8.59346e-189	1.58648	0.304	0.051	3.41298e-184
	active eosinophils	Bcl2l11	4.50337e-187	1.69266	0.268	0.037	1.78856e-182
	active eosinophils	Ccnl1	1.59644e-178	1.26837	0.778	0.459	6.34043e-174
	active eosinophils	Ahr	6.73001e-177	1.60711	0.451	0.14	2.67289e-172
	active eosinophils	Tmem189	7.3622e-177	1.59876	0.392	0.103	2.92397e-172
	active eosinophils	Csf2rb2	1.4622e-176	1.73539	0.379	0.095	5.80727e-172
	active eosinophils	Npepps	2.35906e-175	1.56378	0.626	0.301	9.36926e-171
	active eosinophils	Isy1	1.86255e-168	1.62063	0.308	0.062	7.39729e-164
	active eosinophils	Samsn1	2.62258e-160	1.42731	0.592	0.275	1.04158e-155
	active eosinophils	Pla2g7	6.39422e-160	0.920799	0.943	0.718	2.53953e-155
	active eosinophils	Nfkbia	2.23093e-159	1.35986	0.702	0.372	8.86037e-155
	active eosinophils	Sub1	1.1478e-153	1.417	0.636	0.34	4.5586e-149
	active eosinophils	Pik3ap1	9.57415e-152	1.48048	0.31	0.07	3.80247e-147
	active eosinophils	Tax1bp1	1.68918e-151	1.45286	0.596	0.301	6.70877e-147
	active eosinophils	Sgms2	1.79325e-151	1.62761	0.359	0.101	7.12207e-147
	active eosinophils	Syk	2.58705e-149	1.29267	0.614	0.304	1.02747e-144
	active eosinophils	Eif1	3.97179e-149	1.1307	0.755	0.502	1.57744e-144
	active eosinophils	Btg1	1.88644e-147	1.01394	0.864	0.64	7.4922e-143
	active eosinophils	Fosl2	5.65786e-144	1.6716	0.486	0.195	2.24708e-139
	active eosinophils	Litaf	1.21536e-143	1.447	0.523	0.233	4.82692e-139
	active eosinophils	Pmaip1	8.74478e-142	1.24313	0.688	0.382	3.47308e-137
	active eosinophils	Pde3b	5.73671e-140	1.32386	0.59	0.29	2.27839e-135
	active eosinophils	Adam8	3.21087e-135	0.965756	0.87	0.72	1.27523e-130
	active eosinophils	Notch1	1.44674e-133	1.64036	0.474	0.2	5.74589e-129
	active eosinophils	Stap1	4.19145e-132	1.49955	0.276	0.063	1.66468e-127
	active eosinophils	Picalm	7.58623e-132	1.41	0.538	0.261	3.01295e-127
	active eosinophils	Rab8b	3.88928e-130	1.29648	0.575	0.298	1.54467e-125
	active eosinophils	mt-Co1	1.51504e-129	0.817508	0.906	0.724	6.01714e-125
	active eosinophils	Cyp4f18	1.40889e-128	0.930852	0.931	0.829	5.59555e-124
	active eosinophils	Plek	3.37284e-128	1.52254	0.547	0.275	1.33956e-123
	active eosinophils	Emilin2	2.07061e-127	1.07183	0.666	0.375	8.22365e-123
	active eosinophils	Hif1a	6.40077e-125	1.34787	0.462	0.191	2.54213e-120
	active eosinophils	Trib1	8.95891e-123	0.999212	0.716	0.412	3.55812e-118
	active eosinophils	Ddx3y	1.31589e-120	1.4909	0.322	0.095	5.22617e-116
	active eosinophils	Dot1l	2.52711e-118	1.42208	0.289	0.078	1.00367e-113
	active eosinophils	Kctd12	2.77861e-111	1.5344	0.303	0.089	1.10355e-106
	active eosinophils	Birc3	4.0425e-111	1.29986	0.314	0.096	1.60552e-106
	active eosinophils	Slc16a3	3.7344e-109	1.42085	0.448	0.201	1.48315e-104
	active eosinophils	Ccrl2	4.56154e-109	1.47738	0.259	0.066	1.81166e-104
	active eosinophils	Traf3	5.71592e-109	1.36873	0.327	0.107	2.27013e-104
	active eosinophils	Tmed5	4.26211e-107	1.24693	0.403	0.163	1.69274e-102
	active eosinophils	Nup98	8.74062e-107	1.25604	0.269	0.073	3.47142e-102
	active eosinophils	Arf4	6.29049e-105	1.23083	0.438	0.195	2.49833e-100
	active eosinophils	Fgfr1	7.07751e-105	1.07612	0.619	0.35	2.8109e-100
	active eosinophils	Plac8	8.68555e-104	1.45994	0.341	0.125	3.44955e-99
	active eosinophils	Etv3	1.02202e-101	1.25964	0.266	0.075	4.05906e-97
	active eosinophils	Fas	2.42607e-101	1.38431	0.302	0.097	9.63537e-97
	active eosinophils	Arpc3	3.65166e-101	0.974254	0.734	0.546	1.45029e-96
	active eosinophils	Ankrd33b	8.42461e-101	1.27605	0.376	0.148	3.34592e-96
	active eosinophils	Ehd1	1.02572e-98	1.30043	0.38	0.154	4.07373e-94
	active eosinophils	Lamp2	2.08035e-98	1.37039	0.451	0.223	8.26234e-94
	active eosinophils	Rnf19b	4.72428e-95	1.29598	0.362	0.144	1.8763e-90
	active eosinophils	Atp11b	1.61236e-92	1.28635	0.499	0.274	6.40364e-88
	active eosinophils	Cxcr4	1.63399e-91	1.35068	0.459	0.231	6.48954e-87
	active eosinophils	Ccr1	4.38478e-91	1.18709	0.401	0.178	1.74146e-86
	active eosinophils	Kras	7.18227e-90	1.16643	0.409	0.186	2.85251e-85
	active eosinophils	Ncf2	1.00282e-89	0.842533	0.778	0.59	3.98278e-85
	active eosinophils	Stim2	1.80133e-89	1.16833	0.361	0.148	7.15418e-85
	active eosinophils	Il10ra	3.46848e-89	1.17826	0.269	0.083	1.37754e-84
	active eosinophils	Fcgr3	6.16543e-89	1.17814	0.502	0.271	2.44866e-84
	active eosinophils	Hes1	8.30211e-89	1.28902	0.474	0.237	3.29726e-84
	active eosinophils	Fem1c	1.78822e-88	1.14152	0.4	0.179	7.10209e-84
	active eosinophils	Spag9	6.93147e-87	1.16389	0.274	0.089	2.7529e-82
	active eosinophils	Rbm39	2.67329e-85	0.829556	0.717	0.524	1.06172e-80
	active eosinophils	Nab1	3.12558e-84	1.16398	0.267	0.088	1.24135e-79
	active eosinophils	Cyld	3.22863e-84	1.21592	0.42	0.205	1.28228e-79
	active eosinophils	Ube2d3	2.4233e-82	1.04446	0.537	0.325	9.62437e-78
	active eosinophils	Nabp1	9.9495e-82	1.21341	0.426	0.21	3.95154e-77
	active eosinophils	Tec	5.0714e-78	0.998474	0.578	0.365	2.01416e-73
	active eosinophils	Chd2	2.30818e-77	1.09472	0.396	0.187	9.16716e-73
	active eosinophils	Ddx6	1.9662e-76	1.03748	0.479	0.265	7.80897e-72
	active eosinophils	1700017B05Rik	3.3713e-72	1.25342	0.273	0.104	1.33895e-67
	active eosinophils	Cox17	4.46357e-72	0.983079	0.583	0.389	1.77275e-67
	active eosinophils	Itgax	1.9028e-71	1.12775	0.387	0.182	7.55717e-67
	active eosinophils	Nfkbib	2.10129e-71	1.07423	0.25	0.087	8.34548e-67
	active eosinophils	Gadd45a	3.82799e-71	1.12508	0.622	0.457	1.52032e-66
	active eosinophils	M6pr	4.13795e-71	1.13009	0.32	0.138	1.64343e-66
	active eosinophils	Tgfbr2	9.13277e-69	1.06624	0.269	0.103	3.62717e-64
	active eosinophils	Il10rb	4.71901e-66	1.14418	0.385	0.198	1.8742e-61
	active eosinophils	Ppp1r15a	6.71731e-66	0.872185	0.524	0.315	2.66785e-61
	active eosinophils	Sf1	5.44304e-65	0.91688	0.489	0.292	2.16176e-60
	active eosinophils	Ldlr	1.31858e-62	1.19628	0.327	0.155	5.23688e-58
	active eosinophils	Man1a	3.41166e-62	0.987894	0.369	0.182	1.35498e-57
	active eosinophils	Ifngr1	1.09986e-61	1.12597	0.29	0.127	4.3682e-57
	active eosinophils	Anp32a	7.02982e-61	0.801068	0.794	0.69	2.79196e-56
	active eosinophils	Suco	2.4933e-59	1.11558	0.28	0.121	9.90237e-55
	active eosinophils	Gcnt2	2.16587e-58	1.0855	0.394	0.214	8.60195e-54
	active eosinophils	Leng8	9.71389e-57	0.780283	0.62	0.448	3.85797e-52
	active eosinophils	Nfkb1	6.40532e-56	1.04269	0.326	0.162	2.54394e-51
	active eosinophils	9830107B12Rik	7.87562e-55	0.973602	0.419	0.243	3.12788e-50
	active eosinophils	Mxd1	1.20999e-54	1.05103	0.441	0.274	4.80561e-50
	active eosinophils	Prdx6	6.68275e-54	0.867497	0.424	0.247	2.65412e-49
	active eosinophils	Tspan13	1.15326e-53	1.03321	0.356	0.188	4.58028e-49
	active eosinophils	Per1	2.33186e-53	1.01079	0.276	0.122	9.26121e-49
	active eosinophils	Dennd5a	1.03644e-52	0.917513	0.412	0.238	4.11634e-48
	active eosinophils	Irf2bp2	1.61456e-52	0.962405	0.283	0.13	6.4124e-48
	active eosinophils	Bod1l	5.36528e-52	0.967771	0.455	0.282	2.13087e-47
	active eosinophils	Cnbp	6.49122e-52	0.89981	0.43	0.261	2.57805e-47
	active eosinophils	Slk	1.16912e-50	0.78559	0.597	0.433	4.64328e-46
	active eosinophils	Slc27a4	7.13581e-50	1.00071	0.313	0.158	2.83406e-45
	active eosinophils	Stk11	9.66235e-50	0.917568	0.333	0.173	3.8375e-45
	active eosinophils	Fgl2	1.54453e-48	1.00159	0.378	0.219	6.13425e-44
	active eosinophils	Stk40	6.39674e-48	0.912272	0.348	0.188	2.54053e-43
	active eosinophils	Map2k3	3.01111e-44	0.828693	0.371	0.214	1.19589e-39
	active eosinophils	Top1	6.57993e-44	0.862482	0.306	0.162	2.61328e-39
	active eosinophils	Nr4a1	6.69354e-44	0.930796	0.26	0.122	2.65841e-39
	active eosinophils	Slc25a3	8.4711e-44	0.823175	0.445	0.293	3.36438e-39
	active eosinophils	Zeb2	9.53043e-43	0.817736	0.443	0.283	3.78511e-38
	active eosinophils	Mxi1	1.55045e-42	0.955227	0.296	0.157	6.15778e-38
	active eosinophils	Gpbp1	1.94945e-42	0.794639	0.278	0.138	7.74242e-38
	active eosinophils	Stat3	5.30175e-42	0.903817	0.309	0.169	2.10564e-37
	active eosinophils	Trim25	3.80906e-41	0.926298	0.334	0.192	1.51281e-36
	active eosinophils	Arrdc3	5.43778e-41	1.0482	0.297	0.158	2.15967e-36
	active eosinophils	Mef2d	2.59236e-39	0.779746	0.278	0.143	1.02958e-34
	active eosinophils	Orai2	3.03188e-38	0.92034	0.348	0.212	1.20414e-33
	active eosinophils	Baz2b	4.26293e-38	0.820041	0.4	0.256	1.69306e-33
	active eosinophils	Dnajb6	4.71867e-38	0.832179	0.342	0.204	1.87407e-33
	active eosinophils	Rab11fip1	3.30455e-36	0.849574	0.252	0.127	1.31244e-31
	active eosinophils	Nadk	1.03004e-35	0.806571	0.313	0.183	4.0909e-31
	active eosinophils	Herpud1	6.82932e-34	0.883543	0.509	0.379	2.71233e-29
	active eosinophils	Snx20	1.45313e-33	0.82249	0.305	0.178	5.77126e-29
	active eosinophils	Resf1	3.13354e-33	0.903567	0.322	0.193	1.24452e-28
	active eosinophils	Marchf7	7.99541e-32	0.745743	0.285	0.163	3.17546e-27
	active eosinophils	Laptm4a	9.03696e-32	0.794809	0.393	0.27	3.58912e-27
	active eosinophils	Mat2a	1.75578e-31	0.863971	0.322	0.198	6.97324e-27
	active eosinophils	Slc3a2	5.20345e-31	0.89288	0.25	0.138	2.0666e-26
	active eosinophils	Dusp5	1.31939e-29	0.790269	0.341	0.215	5.24007e-25
	active eosinophils	Cdk11b	3.93864e-29	0.730252	0.383	0.257	1.56427e-24
	active eosinophils	Ero1l	1.35364e-26	1.12976	0.271	0.168	5.37613e-22
	active eosinophils	G0s2	7.22412e-25	0.916935	0.25	0.148	2.86913e-20
	active eosinophils	Ctnnb1	9.22549e-25	0.75102	0.276	0.172	3.66399e-20
	circulating eosinophils	Gm45039	0	4.05855	0.616	0.01	0
	circulating eosinophils	Hspa1b	0	3.84996	0.491	0.069	0
	circulating eosinophils	Tppp3	0	3.27849	0.475	0.055	0
	circulating eosinophils	Retnla	1.12194e-193	2.73637	0.579	0.222	4.45589e-189
	circulating eosinophils	Ccl9	8.02878e-140	1.80638	0.599	0.301	3.18871e-135
	circulating eosinophils	Il1rl1	8.28218e-89	1.47302	0.627	0.465	3.28935e-84
	circulating eosinophils	Gda	1.26611e-88	1.59807	0.592	0.452	5.02848e-84
	circulating eosinophils	Ahnak	6.58178e-85	1.53472	0.539	0.337	2.61402e-80
	circulating eosinophils	Cd24a	5.01477e-82	0.907901	0.807	0.851	1.99167e-77
	circulating eosinophils	S100a9	3.07538e-73	1.08397	0.388	0.168	1.22142e-68
	circulating eosinophils	Pdlim1	1.34136e-64	1.52062	0.488	0.327	5.32736e-60
	circulating eosinophils	mt-Rnr2	6.19275e-59	0.470824	0.995	0.993	2.45951e-54
	circulating eosinophils	Car4	4.5947e-54	1.40622	0.505	0.345	1.82483e-49
	circulating eosinophils	Pgam1	1.21749e-38	1.44369	0.445	0.362	4.83538e-34
	circulating eosinophils	Gapt	1.22839e-36	0.701529	0.723	0.764	4.87866e-32
	circulating eosinophils	Hspa8	6.79631e-35	1.50272	0.335	0.222	2.69922e-30
	circulating eosinophils	Pygl	9.10744e-32	0.693261	0.711	0.763	3.61711e-27
	circulating eosinophils	Klf2	1.33654e-28	0.793397	0.556	0.486	5.30821e-24
	circulating eosinophils	Hsp90aa1	1.93821e-28	1.30099	0.455	0.393	7.69778e-24
	circulating eosinophils	Prr13	1.186e-25	0.591478	0.703	0.75	4.71033e-21
	circulating eosinophils	Flna	1.29648e-22	0.562553	0.718	0.768	5.14909e-18
	circulating eosinophils	Xbp1	2.75529e-22	1.29046	0.352	0.278	1.09429e-17
	circulating eosinophils	Gkn2	2.13491e-21	1.05644	0.368	0.294	8.47902e-17
	circulating eosinophils	Tagln2	6.26553e-21	0.730204	0.595	0.62	2.48842e-16
	circulating eosinophils	Tsc22d3	4.09541e-19	1.18272	0.303	0.223	1.62653e-14
	circulating eosinophils	Tmem59	3.88597e-18	1.19997	0.378	0.338	1.54335e-13
	circulating eosinophils	Hsp90ab1	9.56339e-16	1.05694	0.456	0.455	3.7982e-11
	circulating eosinophils	Tff1	5.9623e-15	1.04204	0.381	0.347	2.36799e-10
	circulating eosinophils	Neu1	1.56435e-12	0.266363	0.19	0.345	6.21296e-08
	circulating eosinophils	Inpp5j	3.11712e-12	0.261014	0.144	0.271	1.238e-07
	circulating eosinophils	Enah	3.20271e-12	1.04731	0.356	0.323	1.27199e-07
	circulating eosinophils	Arid4a	3.21597e-12	0.271378	0.141	0.264	1.27726e-07
	circulating eosinophils	Gas7	6.39746e-11	0.913486	0.406	0.402	2.54081e-06
	circulating eosinophils	Baz1a	8.29341e-11	0.284483	0.145	0.263	3.29381e-06
	circulating eosinophils	Akt1	2.56324e-10	0.268255	0.182	0.315	1.01802e-05
	circulating eosinophils	Add3	8.80044e-10	1.01178	0.344	0.329	3.49518e-05
	circulating eosinophils	Nipbl	1.47677e-09	0.277877	0.145	0.256	5.86516e-05
	circulating eosinophils	Fam120a	2.42893e-09	0.254147	0.169	0.291	9.64673e-05
	circulating eosinophils	Atp2b1	4.61781e-09	1.13215	0.287	0.251	0.000183401
	circulating eosinophils	Slc2a3	5.52829e-09	0.953424	0.356	0.346	0.000219562
	circulating eosinophils	Akna	1.51169e-08	0.257926	0.295	0.469	0.000600381
	circulating eosinophils	Ssb	2.02549e-08	0.26808	0.256	0.418	0.000804445
	circulating eosinophils	Ddx17	2.44103e-08	0.314058	0.342	0.552	0.000969481
	circulating eosinophils	Kif5b	4.25377e-08	0.278226	0.199	0.324	0.00168943
	circulating eosinophils	Rassf5	5.2127e-08	0.552876	0.577	0.673	0.00207028
	circulating eosinophils	Arid3a	5.25756e-08	0.282157	0.164	0.273	0.00208809
	circulating eosinophils	Sri	1.10716e-07	0.264392	0.157	0.261	0.00439719
	circulating eosinophils	Celf2	1.66872e-07	0.330506	0.317	0.499	0.0066275
	circulating eosinophils	Snw1	2.70697e-07	0.288582	0.176	0.287	0.010751
	circulating eosinophils	Pigt	3.04089e-07	0.252252	0.167	0.275	0.0120772
	circulating eosinophils	Lst1	4.58133e-07	0.65473	0.508	0.566	0.0181952
	circulating eosinophils	Casp3	5.40979e-07	0.266843	0.202	0.32	0.0214855
	circulating eosinophils	Pum2	6.0201e-07	0.271731	0.224	0.356	0.0239094
	circulating eosinophils	Rab27a	9.69198e-07	0.273348	0.18	0.288	0.0384927
	circulating eosinophils	Arap3	9.82886e-07	0.282476	0.306	0.472	0.0390363
	circulating eosinophils	Gdi1	1.77574e-06	0.395572	0.208	0.331	0.0705255
	circulating eosinophils	Nbeal2	2.15146e-06	0.30561	0.157	0.25	0.0854474
	circulating eosinophils	Hk2	2.24008e-06	0.365186	0.164	0.258	0.088967
	circulating eosinophils	Rps6ka1	2.49915e-06	0.320419	0.168	0.268	0.0992561
	circulating eosinophils	Clint1	2.56916e-06	0.337459	0.206	0.323	0.102037
	circulating eosinophils	Tuba1b	2.90022e-06	0.64165	0.261	0.228	0.115185
	circulating eosinophils	Far1	4.5792e-06	0.447859	0.172	0.272	0.181867
	circulating eosinophils	Tle5	5.98943e-06	0.287027	0.182	0.285	0.237876
	circulating eosinophils	Siglecf	6.27952e-06	0.25675	0.245	0.376	0.249397
	circulating eosinophils	Arpc2	6.81115e-06	0.338028	0.684	0.826	0.270512
	circulating eosinophils	Ipcef1	6.9669e-06	0.337774	0.165	0.258	0.276698
	circulating eosinophils	Hsd17b11	1.01724e-05	0.260756	0.21	0.321	0.404009
	circulating eosinophils	Tmem154	1.19516e-05	0.333318	0.236	0.364	0.474669
	circulating eosinophils	Aftph	1.20781e-05	0.350969	0.196	0.3	0.479696
	circulating eosinophils	Wnk1	1.26744e-05	0.360236	0.21	0.322	0.503375
	circulating eosinophils	Stag2	1.28226e-05	0.355212	0.16	0.251	0.509263
	circulating eosinophils	Ep300	1.74689e-05	0.445951	0.165	0.256	0.693794
	circulating eosinophils	Mgll	2.07424e-05	0.305402	0.165	0.25	0.823806
	circulating eosinophils	Gkn1	2.46795e-05	0.853395	0.269	0.255	0.980172
	circulating eosinophils	Prdx5	2.49226e-05	0.273386	0.269	0.404	0.989828
	circulating eosinophils	Sec62	2.74903e-05	0.418999	0.188	0.288	1
	circulating eosinophils	Hp1bp3	2.90351e-05	0.380824	0.193	0.294	1
	circulating eosinophils	Wipf1	3.35639e-05	0.340271	0.199	0.301	1
	circulating eosinophils	Vrk1	3.67423e-05	0.305662	0.255	0.387	1
	circulating eosinophils	Serbp1	4.19581e-05	0.266226	0.238	0.354	1
	circulating eosinophils	Srpk2	4.38435e-05	0.313895	0.321	0.48	1
	circulating eosinophils	Stk38	5.24439e-05	0.451787	0.225	0.34	1
	circulating eosinophils	Usf2	6.1587e-05	0.416836	0.233	0.354	1
	circulating eosinophils	Dap	6.50252e-05	0.280212	0.237	0.355	1
	circulating eosinophils	Fcgr2b	6.93355e-05	0.473497	0.172	0.26	1
	circulating eosinophils	Cggbp1	7.3468e-05	0.371849	0.165	0.25	1
	circulating eosinophils	Ccpg1	8.01315e-05	0.323772	0.177	0.267	1
	circulating eosinophils	Stk10	8.20185e-05	0.37522	0.205	0.307	1
	circulating eosinophils	Etf1	9.00548e-05	0.343969	0.246	0.367	1
	circulating eosinophils	Eif4a2	0.000155566	0.412532	0.266	0.396	1
	circulating eosinophils	Serp1	0.000181179	0.251061	0.239	0.348	1
	circulating eosinophils	Lilra6	0.000183579	0.413992	0.223	0.326	1
	circulating eosinophils	Macroh2a1	0.000234149	0.339031	0.246	0.364	1
	circulating eosinophils	Ezr	0.000236586	0.308315	0.281	0.407	1
	circulating eosinophils	Wdr26	0.000241223	0.373744	0.217	0.32	1
	circulating eosinophils	Ptpre	0.000243341	0.379815	0.308	0.456	1
	circulating eosinophils	Rhob	0.00025142	0.374379	0.427	0.451	1
	circulating eosinophils	Itgb1	0.00027903	0.345793	0.228	0.332	1
	circulating eosinophils	Hdgf	0.000373557	0.571499	0.47	0.543	1
	circulating eosinophils	Grn	0.000382534	0.368114	0.269	0.393	1
	circulating eosinophils	Atp6ap1	0.000389972	0.550966	0.482	0.589	1
	circulating eosinophils	Pgd	0.000392365	0.305618	0.289	0.422	1
	circulating eosinophils	Glipr2	0.000421904	0.311952	0.172	0.251	1
	circulating eosinophils	Tspan14	0.000637765	0.296064	0.175	0.252	1
	circulating eosinophils	Cd47	0.00066158	0.78242	0.383	0.441	1
	circulating eosinophils	Vcl	0.000689454	0.400703	0.212	0.307	1
	circulating eosinophils	Ywhab	0.000705804	0.375309	0.251	0.365	1
	circulating eosinophils	Tmcc1	0.000732338	0.46178	0.208	0.299	1
	circulating eosinophils	Ubl3	0.000767347	0.748174	0.305	0.321	1
	circulating eosinophils	Neat1	0.000780165	0.47982	0.517	0.715	1
	circulating eosinophils	Capn2	0.000835699	0.37126	0.207	0.295	1
	circulating eosinophils	Washc2	0.000893104	0.879574	0.29	0.299	1
	circulating eosinophils	Ptpn7	0.000977615	0.829597	0.276	0.28	1
	circulating eosinophils	Dync1i2	0.00140682	0.342186	0.212	0.302	1
	circulating eosinophils	Cybb	0.0017823	0.394107	0.552	0.659	1
	circulating eosinophils	Septin9	0.00285048	0.400681	0.227	0.324	1
	circulating eosinophils	Api5	0.00372139	0.413779	0.205	0.29	1
	circulating eosinophils	F5	0.00405264	0.322574	0.607	0.734	1
	circulating eosinophils	Vim	0.00429079	0.275318	0.195	0.264	1
	circulating eosinophils	Itgam	0.00528077	0.347428	0.768	0.9	1
	circulating eosinophils	Hnrnph1	0.00621036	0.363498	0.367	0.523	1
	circulating eosinophils	Adgre5	0.0069331	0.396015	0.26	0.355	1
	immature eosinophils	Ngp	0	3.99277	0.786	0.126	0
	immature eosinophils	S100a9	0	2.90169	0.807	0.144	0
	immature eosinophils	Ear1	0	2.84224	0.893	0.179	0
	immature eosinophils	Ly6c2	0	2.78327	0.83	0.154	0
	immature eosinophils	Ear6	0	2.71605	0.917	0.264	0
	immature eosinophils	Ifitm6	0	2.70067	0.524	0.047	0
	immature eosinophils	Ear2	0	2.39508	0.765	0.112	0
	immature eosinophils	Prg2	3.92882e-303	2.65097	0.992	0.527	1.56037e-298
	immature eosinophils	Epx	3.38986e-274	1.856	0.717	0.139	1.34632e-269
	immature eosinophils	S100a6	8.54011e-199	1.69663	0.986	0.737	3.39179e-194
	immature eosinophils	Prg3	5.89812e-194	1.36797	0.482	0.08	2.3425e-189
	immature eosinophils	Anxa1	1.08425e-182	1.5753	0.428	0.071	4.30621e-178
	immature eosinophils	Anxa2	6.22293e-179	1.69094	0.688	0.207	2.4715e-174
	immature eosinophils	Actg1	7.68532e-161	1.1119	0.986	0.899	3.0523e-156
	immature eosinophils	Vim	1.5115e-148	1.43202	0.667	0.214	6.00309e-144
	immature eosinophils	Il18rap	8.1493e-133	1.16376	0.271	0.037	3.23658e-128
	immature eosinophils	Ltf	4.77844e-131	1.37457	0.287	0.043	1.8978e-126
	immature eosinophils	Gyg	1.23007e-129	1.42179	0.55	0.164	4.88533e-125
	immature eosinophils	Actn1	8.84328e-129	1.30012	0.378	0.077	3.5122e-124
	immature eosinophils	Lgals1	3.2778e-127	1.23606	0.402	0.088	1.30181e-122
	immature eosinophils	Ckap4	1.22779e-121	1.26933	0.813	0.405	4.8763e-117
	immature eosinophils	Arsb	3.46446e-120	1.30869	0.494	0.133	1.37594e-115
	immature eosinophils	Gpi1	6.65405e-120	1.19388	0.867	0.471	2.64272e-115
	immature eosinophils	Cd53	9.66446e-113	1.16351	0.378	0.085	3.83834e-108
	immature eosinophils	Tcp11l2	3.94751e-111	1.26216	0.561	0.181	1.56779e-106
	immature eosinophils	Nucb1	9.6038e-109	1.2118	0.584	0.204	3.81425e-104
	immature eosinophils	Slc27a4	1.72315e-104	1.18102	0.509	0.157	6.84367e-100
	immature eosinophils	Pgk1	1.36919e-101	1.18606	0.651	0.256	5.43786e-97
	immature eosinophils	S100a8	4.58629e-99	1.29462	0.373	0.09	1.82149e-94
	immature eosinophils	Gm8113	5.52511e-96	1.41882	0.26	0.048	2.19435e-91
	immature eosinophils	Cyp11a1	2.18895e-93	1.52385	0.346	0.087	8.69365e-89
	immature eosinophils	Herpud1	3.21347e-87	1.03425	0.755	0.37	1.27626e-82
	immature eosinophils	Nt5c3	1.02104e-86	1.10274	0.502	0.178	4.05517e-82
	immature eosinophils	Tob1	1.46602e-86	1.06379	0.35	0.091	5.82246e-82
	immature eosinophils	Perp	2.69705e-85	1.09826	0.341	0.09	1.07116e-80
	immature eosinophils	Lgals3	8.58965e-84	0.958259	0.865	0.548	3.41147e-79
	immature eosinophils	Plin3	2.95113e-81	0.947419	0.252	0.053	1.17207e-76
	immature eosinophils	Adpgk	1.13198e-79	1.07984	0.37	0.109	4.49578e-75
	immature eosinophils	Fcgr3	8.09495e-77	0.85653	0.656	0.283	3.21499e-72
	immature eosinophils	Dstn	2.5599e-76	1.02383	0.604	0.26	1.01669e-71
	immature eosinophils	Hdc	5.18829e-75	0.866835	0.547	0.21	2.06058e-70
	immature eosinophils	Alox15	5.64338e-73	1.0114	0.891	0.662	2.24132e-68
	immature eosinophils	Prr13	1.12423e-72	0.849818	0.946	0.724	4.46501e-68
	immature eosinophils	Anxa5	1.65875e-72	0.954971	0.338	0.098	6.58788e-68
	immature eosinophils	Rps5	2.18326e-72	0.757521	0.956	0.691	8.67105e-68
	immature eosinophils	Sun2	2.97998e-69	0.915077	0.754	0.419	1.18353e-64
	immature eosinophils	Rps26	5.22659e-69	0.796752	0.91	0.646	2.07579e-64
	immature eosinophils	Timp2	3.9597e-64	0.843306	0.343	0.106	1.57263e-59
	immature eosinophils	Stx3	7.06374e-64	0.887911	0.537	0.231	2.80543e-59
	immature eosinophils	Arpc5	4.7651e-61	0.630201	0.965	0.801	1.89251e-56
	immature eosinophils	Tkt	2.91764e-60	0.850535	0.8	0.506	1.15877e-55
	immature eosinophils	Prdx5	7.82439e-60	0.841945	0.677	0.355	3.10754e-55
	immature eosinophils	Sh3bp5	4.64505e-58	0.902435	0.471	0.191	1.84483e-53
	immature eosinophils	Rpl32	5.2583e-56	0.777403	0.699	0.382	2.08838e-51
	immature eosinophils	Rab11a	1.12581e-54	0.847608	0.657	0.342	4.47126e-50
	immature eosinophils	Arhgdib	8.58236e-54	0.760625	0.832	0.544	3.40857e-49
	immature eosinophils	Aldh2	2.5561e-53	0.784893	0.688	0.382	1.01518e-48
	immature eosinophils	Fau	7.77855e-52	0.705494	0.922	0.635	3.08933e-47
	immature eosinophils	Capn1	7.74671e-51	0.765969	0.593	0.287	3.07668e-46
	immature eosinophils	Sp140	7.52421e-50	0.742688	0.286	0.092	2.98831e-45
	immature eosinophils	Adss	1.12444e-47	0.749241	0.561	0.276	4.46583e-43
	immature eosinophils	Ppp2r5a	1.15689e-47	0.781408	0.598	0.306	4.59469e-43
	immature eosinophils	Znrf2	6.86271e-47	0.726465	0.254	0.079	2.72559e-42
	immature eosinophils	Fbxo9	1.01495e-46	0.744403	0.315	0.114	4.03098e-42
	immature eosinophils	Nfe2	1.60721e-46	0.723044	0.388	0.155	6.3832e-42
	immature eosinophils	Rps8	5.49573e-46	0.624206	0.797	0.51	2.18268e-41
	immature eosinophils	Add3	6.77197e-46	0.663833	0.599	0.306	2.68956e-41
	immature eosinophils	Gm5905	8.38898e-46	0.884092	0.394	0.165	3.33177e-41
	immature eosinophils	Slpi	4.43984e-45	0.710779	0.431	0.186	1.76333e-40
	immature eosinophils	Tle3	1.04732e-44	0.6053	0.394	0.157	4.15954e-40
	immature eosinophils	Rpl31	2.72672e-44	0.726694	0.606	0.323	1.08294e-39
	immature eosinophils	Gkn2	2.79755e-44	0.579738	0.57	0.28	1.11107e-39
	immature eosinophils	Rpl6	3.06036e-44	0.703605	0.642	0.355	1.21545e-39
	immature eosinophils	Npepps	4.6125e-44	0.564531	0.642	0.336	1.8319e-39
	immature eosinophils	Cyb5r4	8.70387e-44	0.698428	0.413	0.175	3.45683e-39
	immature eosinophils	Eid1	1.15151e-43	0.730392	0.303	0.11	4.57335e-39
	immature eosinophils	AB124611	1.21863e-43	0.712366	0.735	0.433	4.8399e-39
	immature eosinophils	Cndp2	2.06323e-42	0.692631	0.384	0.158	8.19433e-38
	immature eosinophils	P2rx1	2.42137e-42	0.742314	0.537	0.274	9.61672e-38
	immature eosinophils	Eif3h	2.44762e-42	0.660941	0.552	0.276	9.72096e-38
	immature eosinophils	Mxd1	6.52501e-42	0.568336	0.563	0.281	2.59147e-37
	immature eosinophils	Flcn	2.7137e-41	0.64108	0.26	0.087	1.07777e-36
	immature eosinophils	Ncf1	1.8127e-40	0.581994	0.838	0.598	7.19931e-36
	immature eosinophils	Ltb4r1	4.04179e-40	0.74607	0.365	0.156	1.60524e-35
	immature eosinophils	Pygl	1.18735e-39	0.51213	0.928	0.738	4.71569e-35
	immature eosinophils	Rpl18	2.94219e-39	0.593418	0.68	0.375	1.16852e-34
	immature eosinophils	Pglyrp1	8.39245e-39	0.544134	0.93	0.729	3.33315e-34
	immature eosinophils	Klhl6	1.73566e-38	0.492746	0.364	0.149	6.89335e-34
	immature eosinophils	Sh2d3c	2.79371e-38	0.686194	0.437	0.201	1.10955e-33
	immature eosinophils	Tmed3	4.79156e-38	0.611814	0.268	0.095	1.90302e-33
	immature eosinophils	Rpl17	6.69188e-38	0.712212	0.57	0.313	2.65775e-33
	immature eosinophils	Arl2bp	2.25388e-37	0.630871	0.428	0.196	8.95149e-33
	immature eosinophils	Dcaf12	2.28142e-37	0.610467	0.442	0.206	9.06088e-33
	immature eosinophils	Glipr1	5.28494e-37	0.642243	0.336	0.139	2.09897e-32
	immature eosinophils	Coro1a	1.14195e-36	0.41455	0.989	0.871	4.53537e-32
	immature eosinophils	Rpl5	1.2605e-36	0.689392	0.485	0.244	5.00622e-32
	immature eosinophils	Lcp1	1.57041e-36	0.470831	0.95	0.792	6.23703e-32
	immature eosinophils	Slc2a3	1.65894e-36	0.419743	0.613	0.322	6.58865e-32
	immature eosinophils	Vdac2	1.95243e-36	0.61216	0.471	0.228	7.75426e-32
	immature eosinophils	Itga2b	5.97064e-36	0.682954	0.336	0.143	2.3713e-31
	immature eosinophils	Ctsd	2.99774e-35	0.756141	0.631	0.378	1.19058e-30
	immature eosinophils	Ccpg1	4.32942e-35	0.633756	0.469	0.233	1.71947e-30
	immature eosinophils	Gdpd3	1.6242e-33	0.574678	0.252	0.094	6.45066e-29
	immature eosinophils	Bri3	2.32345e-33	0.684164	0.339	0.149	9.22783e-29
	immature eosinophils	Msrb1	2.9188e-33	0.616867	0.657	0.391	1.15923e-28
	immature eosinophils	Aldoa	6.35809e-33	0.495505	0.894	0.717	2.52518e-28
	immature eosinophils	Atp6v0d1	1.77257e-32	0.523599	0.622	0.355	7.03995e-28
	immature eosinophils	Flna	2.08879e-32	0.442614	0.925	0.745	8.29584e-28
	immature eosinophils	Rpl28	2.75812e-32	0.573889	0.439	0.218	1.09542e-27
	immature eosinophils	Vcl	3.74848e-32	0.613212	0.509	0.272	1.48875e-27
	immature eosinophils	Rps3a1	7.63776e-32	0.603555	0.604	0.352	3.03341e-27
	immature eosinophils	Cox7a2l	4.03398e-31	0.637093	0.428	0.213	1.60214e-26
	immature eosinophils	Cdk2	5.21157e-31	0.507669	0.321	0.139	2.06983e-26
	immature eosinophils	Atp6v1b2	6.92991e-31	0.538766	0.373	0.173	2.75228e-26
	immature eosinophils	Sell	1.90865e-30	0.707805	0.352	0.163	7.58041e-26
	immature eosinophils	Capg	3.42177e-30	0.486929	0.372	0.17	1.35899e-25
	immature eosinophils	Lims1	3.45758e-30	0.539907	0.402	0.196	1.37321e-25
	immature eosinophils	Surf4	4.78245e-30	0.491924	0.446	0.224	1.8994e-25
	immature eosinophils	Rnf144b	5.02822e-30	0.559811	0.531	0.29	1.99701e-25
	immature eosinophils	Lrrc58	6.51536e-30	0.619896	0.281	0.119	2.58764e-25
	immature eosinophils	Abracl	1.01014e-29	0.523125	0.3	0.128	4.01186e-25
	immature eosinophils	Cltc	1.6516e-29	0.475234	0.495	0.261	6.55949e-25
	immature eosinophils	Lgals9	2.83736e-29	0.521012	0.317	0.141	1.12689e-24
	immature eosinophils	Dap	3.0996e-29	0.527007	0.56	0.316	1.23104e-24
	immature eosinophils	Rpsa	3.14197e-29	0.598528	0.56	0.32	1.24787e-24
	immature eosinophils	Clta	7.87971e-29	0.537252	0.48	0.254	3.12951e-24
	immature eosinophils	Rps13-ps2	1.39304e-28	0.625623	0.266	0.112	5.5326e-24
	immature eosinophils	Cyb5a	1.4659e-28	0.644904	0.355	0.171	5.82198e-24
	immature eosinophils	Padi4	1.87239e-28	0.423878	0.394	0.189	7.43637e-24
	immature eosinophils	Npc2	5.58805e-28	0.567626	0.416	0.212	2.21935e-23
	immature eosinophils	Naca	1.24761e-27	0.525006	0.465	0.247	4.955e-23
	immature eosinophils	Rpl7	3.74546e-27	0.523772	0.454	0.242	1.48755e-22
	immature eosinophils	H3f3a	4.18385e-27	0.470509	0.674	0.416	1.66166e-22
	immature eosinophils	Il5	6.57365e-27	0.525564	0.55	0.321	2.61079e-22
	immature eosinophils	Il17ra	1.66546e-26	0.503234	0.483	0.263	6.61453e-22
	immature eosinophils	Mafg	2.30664e-26	0.48235	0.417	0.22	9.16104e-22
	immature eosinophils	Myo1f	2.42751e-26	0.525285	0.616	0.38	9.64112e-22
	immature eosinophils	Ifitm1	3.27764e-26	0.909407	0.404	0.224	1.30175e-21
	immature eosinophils	Chpt1	5.08256e-26	0.497657	0.323	0.15	2.01859e-21
	immature eosinophils	Rnh1	5.3023e-26	0.506274	0.445	0.239	2.10586e-21
	immature eosinophils	Gsr	8.79712e-26	0.479753	0.821	0.632	3.49387e-21
	immature eosinophils	Kctd10	2.08589e-25	0.533936	0.301	0.139	8.28434e-21
	immature eosinophils	Lbr	2.39247e-25	0.429407	0.65	0.407	9.50192e-21
	immature eosinophils	Flot1	2.47587e-25	0.468912	0.631	0.38	9.83315e-21
	immature eosinophils	Rab27a	3.75294e-25	0.447164	0.465	0.253	1.49052e-20
	immature eosinophils	Zranb1	6.975e-25	0.488653	0.349	0.172	2.77019e-20
	immature eosinophils	Rplp0	7.03001e-25	0.447166	0.794	0.548	2.79204e-20
	immature eosinophils	Itm2b	6.7662e-24	0.444074	0.864	0.676	2.68726e-19
	immature eosinophils	Rpl12	7.44202e-24	0.529306	0.281	0.131	2.95567e-19
	immature eosinophils	Kctd20	1.00245e-23	0.495587	0.566	0.34	3.98132e-19
	immature eosinophils	Cebpe	1.09095e-23	0.465468	0.468	0.262	4.33283e-19
	immature eosinophils	Nqo2	1.54913e-23	0.481052	0.258	0.116	6.15251e-19
	immature eosinophils	Myl12a	1.59652e-23	0.480177	0.361	0.183	6.34073e-19
	immature eosinophils	Rac2	2.53856e-23	0.452837	0.856	0.667	1.00822e-18
	immature eosinophils	Ccndbp1	2.56175e-23	0.495247	0.407	0.217	1.01743e-18
	immature eosinophils	Cox5a	3.52277e-23	0.457667	0.431	0.237	1.3991e-18
	immature eosinophils	Sri	5.79208e-23	0.494576	0.419	0.228	2.30038e-18
	immature eosinophils	Myl12b	6.07846e-23	0.487874	0.781	0.577	2.41412e-18
	immature eosinophils	Mgst1	6.16053e-23	0.49	0.341	0.171	2.44672e-18
	immature eosinophils	Rpl8	7.22095e-23	0.477844	0.555	0.331	2.86787e-18
	immature eosinophils	H1f0	7.6128e-23	0.607978	0.291	0.141	3.0235e-18
	immature eosinophils	Ypel3	9.75365e-23	0.434533	0.668	0.428	3.87376e-18
	immature eosinophils	B4galt1	1.2901e-22	0.495489	0.309	0.152	5.12376e-18
	immature eosinophils	Cd63	1.49572e-22	0.467398	0.561	0.345	5.94039e-18
	immature eosinophils	mt-Td	1.71876e-22	0.421347	0.28	0.131	6.82621e-18
	immature eosinophils	Atp8b4	1.89468e-22	0.485933	0.301	0.146	7.52493e-18
	immature eosinophils	Ccni	2.14747e-22	0.437409	0.58	0.355	8.52888e-18
	immature eosinophils	Wdr1	3.37769e-22	0.443005	0.567	0.353	1.34148e-17
	immature eosinophils	Mpc1	6.13947e-22	0.432949	0.252	0.113	2.43835e-17
	immature eosinophils	Ggh	6.4385e-22	0.476081	0.317	0.156	2.55711e-17
	immature eosinophils	S100a10	9.9696e-22	0.507471	0.636	0.41	3.95952e-17
	immature eosinophils	Ltb	1.10559e-21	0.441443	0.483	0.286	4.39097e-17
	immature eosinophils	Ostc	1.24926e-21	0.448751	0.281	0.133	4.96157e-17
	immature eosinophils	Cat	1.49772e-21	0.488093	0.324	0.166	5.94835e-17
	immature eosinophils	Ube2h	2.56279e-21	0.463542	0.442	0.246	1.01784e-16
	immature eosinophils	Rit1	3.2593e-21	0.412602	0.312	0.155	1.29446e-16
	immature eosinophils	Ppp3ca	3.75119e-21	0.451822	0.621	0.409	1.48982e-16
	immature eosinophils	Klhl24	4.4161e-21	0.410533	0.255	0.118	1.7539e-16
	immature eosinophils	Cnn2	4.55671e-21	0.433822	0.8	0.586	1.80974e-16
	immature eosinophils	Rack1	4.57568e-21	0.438469	0.57	0.354	1.81728e-16
	immature eosinophils	Atp5pb	5.70111e-21	0.453252	0.346	0.181	2.26425e-16
	immature eosinophils	Eef2	9.33576e-21	0.440754	0.635	0.407	3.70779e-16
	immature eosinophils	Chst12	3.57196e-20	0.475405	0.265	0.128	1.41864e-15
	immature eosinophils	Rilpl2	8.6811e-20	0.422829	0.307	0.157	3.44778e-15
	immature eosinophils	Gm26384	1.02703e-19	0.438308	0.567	0.361	4.07895e-15
	immature eosinophils	Snap23	1.52793e-19	0.479923	0.451	0.269	6.06834e-15
	immature eosinophils	Arpc4	1.65867e-19	0.411231	0.772	0.545	6.58757e-15
	immature eosinophils	1600014C10Rik	1.70741e-19	0.45905	0.312	0.162	6.78113e-15
	immature eosinophils	Cd52	2.09203e-19	0.435342	0.674	0.466	8.30872e-15
	immature eosinophils	Sidt2	2.73748e-19	0.41356	0.32	0.165	1.08722e-14
	immature eosinophils	Msn	4.79212e-19	0.427989	0.667	0.445	1.90324e-14
	immature eosinophils	Tspo	6.09708e-19	0.436161	0.289	0.146	2.42152e-14
	immature eosinophils	Rpl13	1.44042e-18	0.42462	0.353	0.193	5.72078e-14
	immature eosinophils	Rnf130	1.52168e-18	0.415322	0.472	0.282	6.04352e-14
	immature eosinophils	Emilin2	7.61507e-18	0.444575	0.607	0.414	3.0244e-13
	immature eosinophils	Eef1a1	1.33656e-17	0.418351	0.416	0.244	5.30829e-13
	immature eosinophils	Lamtor4	3.34421e-17	0.457102	0.399	0.235	1.32819e-12
	immature eosinophils	Ldha	2.25013e-16	0.415754	0.589	0.398	8.93661e-12
	immature eosinophils	Rpia	2.15762e-14	0.420652	0.307	0.176	8.56919e-10
	immature eosinophils	Retnlg	4.32408e-10	0.852457	0.72	0.583	1.71735e-05
	eosinophil progenitors	Epx	0	3.80646	0.779	0.151	0
	eosinophil progenitors	Prg3	0	3.1586	0.709	0.076	0
	eosinophil progenitors	Stmn1	0	2.98951	0.659	0.033	0
	eosinophil progenitors	Top2a	0	2.9377	0.593	0.024	0
	eosinophil progenitors	Rrm2	0	2.79574	0.523	0.011	0
	eosinophil progenitors	Mki67	0	2.7722	0.621	0.014	0
	eosinophil progenitors	Birc5	0	2.64554	0.556	0.01	0
	eosinophil progenitors	Vcam1	0	2.62055	0.495	0.023	0
	eosinophil progenitors	Ube2c	0	2.4764	0.451	0.019	0
	eosinophil progenitors	Pclaf	0	2.2532	0.488	0.01	0
	eosinophil progenitors	Gm8113	0	2.24742	0.586	0.033	0
	eosinophil progenitors	Ccna2	0	2.07492	0.422	0.008	0
	eosinophil progenitors	Ncapd2	0	2.06064	0.53	0.018	0
	eosinophil progenitors	Spc24	0	1.88962	0.429	0.006	0
	eosinophil progenitors	Cks1b	0	1.80411	0.47	0.012	0
	eosinophil progenitors	Lig1	0	1.80401	0.462	0.02	0
	eosinophil progenitors	Rrm1	0	1.68314	0.42	0.014	0
	eosinophil progenitors	Ccnb2	0	1.63743	0.374	0.01	0
	eosinophil progenitors	Spc25	0	1.5867	0.341	0.005	0
	eosinophil progenitors	Tacc3	0	1.58563	0.392	0.014	0
	eosinophil progenitors	Smc2	0	1.58293	0.396	0.012	0
	eosinophil progenitors	Mthfd2	0	1.55639	0.433	0.021	0
	eosinophil progenitors	Nusap1	0	1.53395	0.368	0.005	0
	eosinophil progenitors	Cenpf	0	1.52761	0.311	0.008	0
	eosinophil progenitors	Myb	0	1.4941	0.429	0.024	0
	eosinophil progenitors	Nuf2	0	1.44009	0.344	0.005	0
	eosinophil progenitors	Mcm3	0	1.42121	0.363	0.012	0
	eosinophil progenitors	Prc1	0	1.36745	0.33	0.007	0
	eosinophil progenitors	Uhrf1	0	1.35649	0.33	0.003	0
	eosinophil progenitors	Cdca8	0	1.33391	0.337	0.011	0
	eosinophil progenitors	Kif15	0	1.3282	0.3	0.003	0
	eosinophil progenitors	E2f8	0	1.31917	0.304	0.007	0
	eosinophil progenitors	Cenpe	0	1.31278	0.3	0.005	0
	eosinophil progenitors	Kif11	0	1.31103	0.319	0.007	0
	eosinophil progenitors	Fbxo5	0	1.29064	0.313	0.009	0
	eosinophil progenitors	Racgap1	0	1.29051	0.328	0.011	0
	eosinophil progenitors	Mcm6	0	1.28648	0.339	0.012	0
	eosinophil progenitors	Prss57	0	1.25339	0.322	0.008	0
	eosinophil progenitors	Cdk1	0	1.18761	0.278	0.003	0
	eosinophil progenitors	Cdca3	0	1.18729	0.289	0.005	0
	eosinophil progenitors	Asf1b	0	1.17779	0.298	0.003	0
	eosinophil progenitors	Tpx2	0	1.16446	0.295	0.007	0
	eosinophil progenitors	Ear2	8.64789e-304	3.15135	0.755	0.13	3.4346e-299
	eosinophil progenitors	Atad2	8.25197e-287	1.30287	0.348	0.016	3.27735e-282
	eosinophil progenitors	Pxylp1	1.40841e-285	1.12972	0.302	0.011	5.59363e-281
	eosinophil progenitors	Mcm5	7.92021e-285	1.19679	0.335	0.015	3.14559e-280
	eosinophil progenitors	Cbx5	5.23337e-278	1.43845	0.363	0.02	2.07848e-273
	eosinophil progenitors	Arsb	1.58656e-273	2.56801	0.716	0.129	6.30118e-269
	eosinophil progenitors	Incenp	7.48289e-271	1.37765	0.392	0.025	2.97191e-266
	eosinophil progenitors	Plk1	1.19627e-267	1.15737	0.287	0.01	4.7511e-263
	eosinophil progenitors	Cdt1	2.02577e-265	1.25602	0.361	0.021	8.04557e-261
	eosinophil progenitors	Mcm7	5.24758e-265	1.30585	0.433	0.034	2.08413e-260
	eosinophil progenitors	Psat1	7.47305e-253	1.05483	0.28	0.011	2.968e-248
	eosinophil progenitors	Mcm2	2.58159e-251	1.01086	0.276	0.011	1.0253e-246
	eosinophil progenitors	Mcm4	1.77006e-235	1.10342	0.368	0.026	7.02998e-231
	eosinophil progenitors	Ear1	1.69827e-232	2.89535	0.796	0.206	6.74485e-228
	eosinophil progenitors	Cpne2	1.8041e-227	1.31964	0.449	0.045	7.16516e-223
	eosinophil progenitors	H2ax	1.55301e-225	1.29846	0.315	0.019	6.16795e-221
	eosinophil progenitors	Pkmyt1	6.09158e-225	0.879017	0.258	0.011	2.41933e-220
	eosinophil progenitors	E2f2	1.35809e-213	1.33346	0.407	0.039	5.39379e-209
	eosinophil progenitors	Mad2l1	4.78735e-210	0.819165	0.258	0.012	1.90134e-205
	eosinophil progenitors	Anp32e	3.02812e-207	1.48221	0.501	0.065	1.20265e-202
	eosinophil progenitors	Lockd	1.86303e-197	0.986796	0.269	0.016	7.39921e-193
	eosinophil progenitors	Cenpa	3.04892e-190	1.75504	0.523	0.08	1.21091e-185
	eosinophil progenitors	Tuba1b	3.10122e-187	2.45157	0.729	0.201	1.23168e-182
	eosinophil progenitors	Shmt2	3.87791e-185	1.1156	0.319	0.026	1.54015e-180
	eosinophil progenitors	Rpa2	1.11477e-180	0.9237	0.256	0.016	4.42741e-176
	eosinophil progenitors	Ear6	5.47565e-176	2.68372	0.794	0.29	2.17471e-171
	eosinophil progenitors	Fen1	1.63711e-169	0.834527	0.254	0.017	6.50194e-165
	eosinophil progenitors	Ly6c2	6.14989e-168	1.74131	0.716	0.18	2.44249e-163
	eosinophil progenitors	Nasp	4.65703e-164	0.996847	0.302	0.027	1.84959e-159
	eosinophil progenitors	Chil3	1.87948e-160	0.972889	0.385	0.046	7.46454e-156
	eosinophil progenitors	Cks2	7.59851e-160	1.18779	0.47	0.072	3.01782e-155
	eosinophil progenitors	Ezh2	1.43677e-159	1.06713	0.3	0.028	5.70628e-155
	eosinophil progenitors	Tubb5	1.61753e-159	1.83714	0.689	0.183	6.42418e-155
	eosinophil progenitors	Tceal9	8.95572e-158	1.0183	0.333	0.036	3.55685e-153
	eosinophil progenitors	Smc4	1.37902e-155	1.62473	0.617	0.138	5.47691e-151
	eosinophil progenitors	Nucks1	1.19345e-154	1.29896	0.582	0.114	4.73991e-150
	eosinophil progenitors	H2az1	1.10381e-151	1.78139	0.751	0.235	4.3839e-147
	eosinophil progenitors	Nup62	4.77526e-148	1.16025	0.427	0.064	1.89654e-143
	eosinophil progenitors	Emb	4.65829e-147	1.07801	0.304	0.032	1.85009e-142
	eosinophil progenitors	Lipg	3.53684e-144	1.06837	0.385	0.054	1.40469e-139
	eosinophil progenitors	Prg2	1.62747e-143	3.56539	0.836	0.55	6.46365e-139
	eosinophil progenitors	Tmed3	1.67151e-142	1.32955	0.481	0.086	6.63858e-138
	eosinophil progenitors	Usp1	1.7731e-138	0.9602	0.429	0.067	7.04204e-134
	eosinophil progenitors	Hmgb2	2.3818e-138	2.06926	0.792	0.379	9.45954e-134
	eosinophil progenitors	Tfdp1	4.83127e-138	1.12966	0.514	0.098	1.91879e-133
	eosinophil progenitors	Hmgn2	1.41422e-134	1.2894	0.534	0.111	5.6167e-130
	eosinophil progenitors	Pcna	7.49985e-133	1.60391	0.595	0.148	2.97864e-128
	eosinophil progenitors	E2f1	9.62651e-131	0.843867	0.265	0.027	3.82327e-126
	eosinophil progenitors	S100a9	2.08835e-129	1.06324	0.681	0.171	8.29411e-125
	eosinophil progenitors	Dtymk	2.33955e-129	0.927654	0.256	0.025	9.29175e-125
	eosinophil progenitors	Nsd2	3.93614e-128	0.789008	0.276	0.03	1.56328e-123
	eosinophil progenitors	Calr	5.08047e-125	1.64488	0.584	0.148	2.01776e-120
	eosinophil progenitors	Plin3	9.72003e-125	0.90947	0.354	0.052	3.86041e-120
	eosinophil progenitors	Dnmt1	5.04231e-124	0.776502	0.309	0.039	2.0026e-119
	eosinophil progenitors	Lgals1	3.83237e-123	1.21074	0.47	0.092	1.52206e-118
	eosinophil progenitors	Ngp	1.41983e-122	1.03465	0.63	0.155	5.63899e-118
	eosinophil progenitors	S100a8	2.07673e-122	0.755537	0.479	0.091	8.24794e-118
	eosinophil progenitors	Kif23	1.40899e-121	0.970969	0.311	0.041	5.59596e-117
	eosinophil progenitors	Rpn1	1.67859e-121	0.999815	0.403	0.068	6.66669e-117
	eosinophil progenitors	Gm12504	5.64911e-120	0.847694	0.265	0.03	2.2436e-115
	eosinophil progenitors	Ran	1.60527e-118	1.36308	0.617	0.169	6.37547e-114
	eosinophil progenitors	Anp32b	4.26487e-118	1.47634	0.7	0.227	1.69384e-113
	eosinophil progenitors	Slbp	1.2194e-117	0.917076	0.328	0.047	4.84298e-113
	eosinophil progenitors	Itga2b	2.65978e-113	1.15136	0.558	0.134	1.05636e-108
	eosinophil progenitors	Dek	9.56815e-112	1.47783	0.685	0.225	3.80009e-107
	eosinophil progenitors	H1f0	3.49138e-109	1.42053	0.53	0.129	1.38664e-104
	eosinophil progenitors	Polh	3.9346e-108	0.786611	0.252	0.03	1.56267e-103
	eosinophil progenitors	Ddx39	3.21849e-107	0.855722	0.339	0.055	1.27826e-102
	eosinophil progenitors	Nucb1	3.91427e-107	1.34026	0.663	0.21	1.55459e-102
	eosinophil progenitors	Oxct1	8.35611e-107	0.891167	0.328	0.052	3.31871e-102
	eosinophil progenitors	Cdk2	1.78583e-104	1.14316	0.532	0.13	7.09259e-100
	eosinophil progenitors	Hint1	3.18859e-104	1.07808	0.486	0.11	1.26638e-99
	eosinophil progenitors	Sae1	7.77134e-104	0.805901	0.4	0.075	3.08647e-99
	eosinophil progenitors	Ifitm6	5.93894e-103	0.804652	0.381	0.07	2.35871e-98
	eosinophil progenitors	Ddost	1.10131e-93	0.755853	0.368	0.07	4.37396e-89
	eosinophil progenitors	Manf	1.26837e-93	0.98998	0.51	0.129	5.03747e-89
	eosinophil progenitors	Cd53	2.08069e-93	1.05666	0.416	0.091	8.26368e-89
	eosinophil progenitors	Cbx3	2.01192e-92	0.835807	0.422	0.091	7.99053e-88
	eosinophil progenitors	Snrpd1	2.27621e-92	0.735771	0.317	0.054	9.04021e-88
	eosinophil progenitors	Flnb	1.09292e-91	0.815889	0.394	0.081	4.34065e-87
	eosinophil progenitors	Cd63-ps	2.59959e-91	0.743697	0.274	0.042	1.03245e-86
	eosinophil progenitors	AI662270	3.90749e-91	0.967426	0.407	0.089	1.5519e-86
	eosinophil progenitors	Rad21	1.2154e-89	1.09008	0.606	0.186	4.82708e-85
	eosinophil progenitors	Paics	7.46358e-88	0.802759	0.293	0.049	2.96424e-83
	eosinophil progenitors	Xist	8.87497e-88	1.07088	0.551	0.154	3.52478e-83
	eosinophil progenitors	Atp6ap2	6.34459e-87	0.947074	0.488	0.126	2.51982e-82
	eosinophil progenitors	Spcs2	4.41024e-86	1.0425	0.46	0.116	1.75157e-81
	eosinophil progenitors	Rpn2	1.59383e-85	0.742926	0.363	0.074	6.33005e-81
	eosinophil progenitors	Ptma	2.43089e-84	1.32338	0.895	0.76	9.65453e-80
	eosinophil progenitors	Tfrc	1.87266e-83	0.820563	0.335	0.066	7.43747e-79
	eosinophil progenitors	Canx	3.58566e-83	1.01857	0.617	0.201	1.42408e-78
	eosinophil progenitors	H2az2	1.30504e-82	0.95547	0.433	0.106	5.18309e-78
	eosinophil progenitors	Pgk1	6.63914e-82	1.13047	0.685	0.264	2.6368e-77
	eosinophil progenitors	Bub3	1.00383e-80	0.950884	0.495	0.135	3.98683e-76
	eosinophil progenitors	Mt1	1.28624e-79	0.962143	0.414	0.1	5.10842e-75
	eosinophil progenitors	Stt3b	5.08893e-79	0.732394	0.271	0.047	2.02112e-74
	eosinophil progenitors	Snd1	1.57839e-78	0.760038	0.348	0.074	6.26874e-74
	eosinophil progenitors	Tent5a	3.31526e-78	0.990453	0.481	0.134	1.31669e-73
	eosinophil progenitors	Ap3s1	2.86277e-77	0.854984	0.335	0.071	1.13698e-72
	eosinophil progenitors	Pdia4	5.33425e-77	0.822728	0.374	0.086	2.11855e-72
	eosinophil progenitors	Rpl3	8.5931e-76	0.969665	0.473	0.13	3.41284e-71
	eosinophil progenitors	Rangap1	4.84424e-75	0.803472	0.33	0.07	1.92394e-70
	eosinophil progenitors	Hprt	3.82515e-74	0.762827	0.344	0.076	1.5192e-69
	eosinophil progenitors	Pdia3	4.67029e-74	1.03996	0.551	0.176	1.85485e-69
	eosinophil progenitors	Stx3	1.07794e-73	0.888998	0.646	0.233	4.28117e-69
	eosinophil progenitors	Blmh	3.02431e-73	0.750369	0.389	0.094	1.20113e-68
	eosinophil progenitors	Anxa1	4.38674e-73	0.937293	0.363	0.086	1.74224e-68
	eosinophil progenitors	Stip1	5.51124e-73	0.73797	0.284	0.054	2.18884e-68
	eosinophil progenitors	Alas1	3.57873e-72	0.935994	0.429	0.114	1.42133e-67
	eosinophil progenitors	Calu	1.42392e-70	0.78477	0.488	0.141	5.65525e-66
	eosinophil progenitors	Ssrp1	1.75176e-70	0.783428	0.381	0.093	6.95729e-66
	eosinophil progenitors	Dstn	1.30234e-69	1.08817	0.65	0.267	5.17238e-65
	eosinophil progenitors	Ppia	1.86142e-69	1.13289	0.687	0.293	7.39281e-65
	eosinophil progenitors	Pa2g4	3.6187e-69	0.708655	0.265	0.05	1.4372e-64
	eosinophil progenitors	Metap2	9.89928e-69	0.746056	0.536	0.165	3.9316e-64
	eosinophil progenitors	Atp2a2	1.04145e-68	0.728332	0.306	0.065	4.13622e-64
	eosinophil progenitors	Hnrnpa3	1.83305e-68	0.914723	0.611	0.217	7.28014e-64
	eosinophil progenitors	Eif1ax	2.3045e-68	0.824944	0.357	0.087	9.15255e-64
	eosinophil progenitors	Nucb2	1.46268e-67	0.771281	0.484	0.141	5.80918e-63
	eosinophil progenitors	Hsp90b1	2.18492e-67	1.22102	0.818	0.567	8.67761e-63
	eosinophil progenitors	Hnrnpa1	3.07801e-67	0.794035	0.457	0.131	1.22246e-62
	eosinophil progenitors	Atp8b4	7.41237e-66	0.745383	0.473	0.14	2.9439e-61
	eosinophil progenitors	Tardbp	2.29457e-65	0.806231	0.571	0.192	9.11313e-61
	eosinophil progenitors	Pdia6	3.29694e-64	0.75417	0.405	0.112	1.30941e-59
	eosinophil progenitors	Nme1	5.46348e-64	0.791549	0.387	0.103	2.16987e-59
	eosinophil progenitors	Hnrnpab	1.04609e-63	0.90433	0.608	0.224	4.15466e-59
	eosinophil progenitors	Sumo2	3.68394e-62	0.921286	0.495	0.157	1.46311e-57
	eosinophil progenitors	Atpif1	4.73208e-62	0.763667	0.354	0.09	1.87939e-57
	eosinophil progenitors	Gm4332	2.74058e-61	0.787798	0.254	0.052	1.08845e-56
	eosinophil progenitors	Tuba4a	4.96092e-61	0.857992	0.519	0.176	1.97028e-56
	eosinophil progenitors	Ptbp1	1.27382e-60	0.773808	0.365	0.097	5.05911e-56
	eosinophil progenitors	Ssr3	4.72582e-60	0.876657	0.534	0.184	1.87691e-55
	eosinophil progenitors	Banf1	8.11471e-60	0.805349	0.49	0.157	3.22284e-55
	eosinophil progenitors	Rbbp4	2.74572e-59	0.753824	0.545	0.186	1.09049e-54
	eosinophil progenitors	Tmpo	3.86081e-58	0.857359	0.477	0.156	1.53336e-53
	eosinophil progenitors	Mlec	6.93835e-58	0.821067	0.619	0.241	2.75563e-53
	eosinophil progenitors	Npm1	1.15096e-57	1.09449	0.58	0.226	4.57115e-53
	eosinophil progenitors	Srsf3	1.25709e-57	0.784004	0.551	0.192	4.99266e-53
	eosinophil progenitors	Cxcr4	2.1634e-56	0.732769	0.652	0.25	8.59216e-52
	eosinophil progenitors	Psip1	3.50167e-56	0.731389	0.352	0.095	1.39072e-51
	eosinophil progenitors	Eif2s2	1.06597e-54	0.756712	0.444	0.141	4.23359e-50
	eosinophil progenitors	Rpl12	5.97584e-54	0.724209	0.414	0.127	2.37337e-49
	eosinophil progenitors	P4hb	8.44612e-54	0.90057	0.593	0.243	3.35446e-49
	eosinophil progenitors	Cmtm7	9.48716e-54	0.714869	0.46	0.15	3.76792e-49
	eosinophil progenitors	Rnase12	1.42132e-53	0.748015	0.379	0.112	5.6449e-49
	eosinophil progenitors	Snrpe	1.21653e-52	0.704536	0.422	0.132	4.83155e-48
	eosinophil progenitors	Vim	2.17901e-52	0.70552	0.597	0.231	8.65415e-48
	eosinophil progenitors	Psma6	2.05383e-51	0.70981	0.532	0.194	8.15698e-47
	eosinophil progenitors	Rpl32	8.36854e-45	0.920923	0.718	0.39	3.32365e-40
	eosinophil progenitors	Rps2	4.73573e-43	0.850439	0.387	0.13	1.88084e-38
	eosinophil progenitors	1810037I17Rik	2.45005e-36	0.732645	0.661	0.354	9.73063e-32
	eosinophil progenitors	Rpsa	5.36386e-35	0.724112	0.632	0.322	2.13031e-30
	eosinophil progenitors	Atf4	5.44522e-34	0.747661	0.862	0.683	2.16262e-29
	eosinophil progenitors	Rps20	8.45895e-34	0.845798	0.735	0.422	3.35956e-29
	eosinophil progenitors	Rps8	9.35925e-33	0.737336	0.748	0.521	3.71712e-28
	eosinophil progenitors	Rpl6	1.54024e-32	0.73053	0.685	0.361	6.11723e-28
	eosinophil progenitors	Rps26	4.213e-31	0.744087	0.818	0.659	1.67323e-26
	eosinophil progenitors	Arl6ip1	1.6245e-30	0.802697	0.582	0.303	6.45185e-26
