# Supplementary material for: Active eosinophils regulate host defence and immune responses in colitis
Source: Nature. 2022 Dec 12;615(7950):151–7. doi: 10.1038/s41586-022-05628-7 (PMC9977678; doi:10.1038/s41586-022-05628-7)
Supplement: Supplementary file 6 — Patient information of TMA samples. Patient gender, age and pathology information. [file 41586_2022_5628_MOESM6_ESM.xlsx]

## Sheet: Sheet2
	TMA	Core	Age	Sex	Pathology diagnosis
	CO245a	A1	28	M	Normal
		A2
		A3	45	M	Normal
		A4
		B3	20	M	Ulcerative colitis
		B4
		B5	41	M	Ulcerative colitis
		B6
		C1	40	M	Crohn‘s disease
		C2
		C3	23	F	Crohn‘s disease
		C4
	CO246	A1	23	F	Crohn's disease
		A2
		A5	31	M	Crohn's disease
		A6
		A7	17	M	Crohn's disease
		B3	71	M	Ulcerative colitis
		B4
		B5	64	F	Ulcerative colitis
		B6
		C3	45	M	Normal
		C4
		C5	33	M	Normal
		C6
		C7	21	F	Normal
