# Supplementary material for: Active eosinophils regulate host defence and immune responses in colitis
Source: Nature. 2022 Dec 12;615(7950):151–7. doi: 10.1038/s41586-022-05628-7 (PMC9977678; doi:10.1038/s41586-022-05628-7)
Supplement: Supplementary file 7 — Genes for signature. List of genes used to define scores and signatures, with respective references. [file 41586_2022_5628_MOESM7_ESM.xlsx]

## Sheet: Sheet1
	SCORE	GENES	SOURCE	REFERENCE
	Cell cycle	CellCycleScoring function in Seurat	Seurat	Nestorowa S, Hamey FK, Pijuan Sala B, Diamanti E, Shepherd M, Laurenti E, Wilson NK, Kent DG, Göttgens B. A single-cell resolution map of mouse hematopoietic stem and progenitor cell differentiation. Blood. 2016 Aug 25;128(8):e20-31.
	Stemness	"Orc1l", "Impdh2", "Cct5", "Nap1l1", "Ccnd2", "Smo", "Mcm4", "Mcm5", "Hells", "Hnrnpa2b1", "Cct8", "Col18a1", "Sfrs3", "Rrm2", "Bub1", "Ncl", "Kpna2", "Shmt1", "Ipo5", "Ruvbl1", "Shroom3", "Dnahc11", "Cdc6", "Ttk", "Cks2", "Mcm2", "Fignl1", "Dph5", "Cdt1", "Cct3", "Eya2", "Pcna", "Set", "Prps1", "Fbl", "Dtymk", "Ssbp1", "Depdc6", "Top2a", "Csrp2"	From literature	Koeva M, Forsberg EC, Stuart JM. Computational integration of homolog and pathway gene module expression reveals general stemness signatures. PLoS One. 2011 Apr 29;6(4):e18968.
	Granulopoiesis	"Prg2", "Prg3", "Epx", "Ear6", "Ear1", "Ear2"	Manually curated (genes encoding for eosinophil granule proteins)	Fairfax KA, Bolden JE, Robinson AJ, Lucas EC, Baldwin TM, Ramsay KA, Cole R, Hilton DJ, de Graaf CA. Transcriptional profiling of eosinophil subsets in interleukin-5 transgenic mice. J Leukoc Biol. 2018 Jul;104(1):195-204.
	Immune regulatory score	"Icosl", "Cd274", "Cd80", "Cd9"	Manually curated from literature	Tai XG, Yashiro Y, Abe R, Toyooka K, Wood CR, Morris J, Long A, Ono S, Kobayashi M, Hamaoka T, Neben S, Fujiwara H. A role for CD9 molecules in T cell activation. J Exp Med. 1996 Aug 1;184(2):753-8.
				Magee CN, Boenisch O, Najafian N. The role of costimulatory molecules in directing the functional differentiation of alloreactive T helper cells. Am J Transplant. 2012 Oct;12(10):2588-600.
	Antigen processing and presentation via MHC-I	"H2-D1", "H2-Q7", "H2-K1", "H2-T23", "H2-Q4", "Tap1", "Tapbp", "B2m" , "Psmb8" , "Psme1", "Psmb9", "Calr" , "Psmb10", "Ncf1" , "Fcer1g"	Genes belonging to gene ontology term GO:0002474	The Gene Ontology resource: enriching a GOld mine. Nucleic Acids Res. Jan 2021;49(D1):D325-D334.
	IFN-g signature	Ccl9, "Cxcl9", "Cxcl10", "Cd274", "Gbp2", "Irf1", "H2-D1", "H2-Q4", "H2-Q7", "H2-K1", "Gbp7", "Stat1", "Irgm1", "B2m", "Irf9", "Ifitm3", "H2-T23", "Icam1", "Jak2", "Irf2", "Ifngr2"	Genes belonging to gene ontology term GO:0034341 and manually curated from literature	The Gene Ontology resource: enriching a GOld mine. Nucleic Acids Res. Jan 2021;49(D1):D325-D334.
				Metzemaekers M, Vanheule V, Janssens R, Struyf S, Proost P. Overview of the Mechanisms that May Contribute to the Non-Redundant Activities of Interferon-Inducible CXC Chemokine Receptor 3 Ligands. Front Immunol. 2018 Jan 15;8:1970.
				Garcia-Diaz A, Shin DS, Moreno BH, Saco J, Escuin-Ordinas H, Rodriguez GA, Zaretsky JM, Sun L, Hugo W, Wang X, Parisi G, Saus CP, Torrejon DY, Graeber TG, Comin-Anduix B, Hu-Lieskovan S, Damoiseaux R, Lo RS, Ribas A. Interferon Receptor Signaling Pathways Regulating PD-L1 and PD-L2 Expression. Cell Rep. 2017 May 9;19(6):1189-1201.
