# Supplementary material for: Active eosinophils regulate host defence and immune responses in colitis
Source: Nature. 2022 Dec 12;615(7950):151–7. doi: 10.1038/s41586-022-05628-7 (PMC9977678; doi:10.1038/s41586-022-05628-7)
Supplement: Supplementary file 8 — List of DEGs of bulk RNA-seq. Differentially expressed genes per condition. [file 41586_2022_5628_MOESM8_ESM.xlsx]

## Sheet: IL33_vs_ctrl
Gene	logFC	logCPM	PValue	FDR
Irak3	1.73468	7.89181	5.11922e-206	6.33402e-202
Pim2	1.66072	8.07011	6.4789e-198	4.00817e-194
Slc6a4	1.93097	4.82464	2.1207e-196	8.74648e-193
Peg10	4.46057	4.63089	1.21898e-185	3.77061e-182
Vcam1	1.30605	9.06074	1.39416e-158	3.44999e-155
Zc3h12a	1.95629	5.64815	1.74648e-152	3.60152e-149
Asb2	2.10183	4.492	9.96832e-136	1.76197e-132
Il13	3.90119	3.41403	6.27588e-135	9.70643e-132
Bcl2l1	1.26827	6.53528	6.65212e-132	9.14518e-129
Ier3	1.8363	5.31309	9.37514e-125	1.15999e-121
Phgdh	1.45869	7.39395	3.97873e-119	4.47535e-116
Pgrmc1	1.13406	6.21687	5.89342e-109	6.07661e-106
Ccl7	5.11821	2.1846	7.39904e-90	7.04218e-87
Ccl2	4.07151	3.23283	1.56911e-88	1.38676e-85
Cd69	2.40189	4.95188	5.65124e-84	4.66152e-81
Mmp12	2.33254	5.57912	1.11938e-83	8.65627e-81
Nadk	1.25592	8.65079	4.30201e-83	3.1311e-80
Ccl9	2.16434	6.91896	1.38307e-80	9.50708e-78
Bcl6	-1.62014	4.39849	4.71998e-80	3.0737e-77
Il6	2.4018	3.67791	9.94078e-79	6.14986e-76
Nfkbid	1.32757	5.40811	8.12221e-75	4.78553e-72
Upp1	1.74344	6.29516	1.61953e-73	9.10839e-71
Nek6	1.19203	5.55066	5.83069e-72	3.13666e-69
Ntng2	1.22665	6.4726	4.42278e-70	2.28013e-67
Nfkbiz	1.92286	5.0792	1.40998e-67	6.97829e-65
Nfkbia	1.6206	7.24255	1.72745e-64	8.22065e-62
Nox1	5.36525	1.48431	1.81536e-64	8.31907e-62
Ggh	1.28604	6.63614	3.55064e-64	1.569e-61
Slc39a4	1.58883	5.19204	5.84815e-63	2.49514e-60
Pilrb2	1.4268	5.04087	4.38365e-62	1.80796e-59
Tfec	2.99068	2.75115	2.33081e-60	9.30294e-58
Nfkb2	1.3918	6.15158	3.30848e-60	1.27924e-57
Irf5	1.01645	6.05316	2.66651e-59	9.99779e-57
Bcl2a1b	1.72721	5.92209	1.77893e-57	6.47373e-55
Gpr18	1.78874	3.64367	7.31802e-57	2.58703e-54
Car2	2.44863	2.95645	1.35571e-53	4.65949e-51
Smpdl3b	3.11568	4.1409	2.97264e-53	9.94066e-51
Lpl	0.909939	7.29574	8.64824e-53	2.81591e-50
Agpat5	1.03515	7.30646	1.48757e-52	4.7194e-50
Arg1	7.5445	2.19653	5.40084e-52	1.67062e-49
Cish	0.815331	7.16781	7.09364e-52	2.14072e-49
Slco3a1	1.71624	4.02808	1.95145e-51	5.74889e-49
Tob1	-0.947031	5.7496	2.47774e-51	7.12955e-49
Il2rg	0.948762	7.53644	7.1405e-51	2.00794e-48
Mllt6	0.969807	6.36926	3.55144e-50	9.76489e-48
Chil3	1.50828	9.57901	4.46159e-50	1.19412e-47
Serpina3g	1.36139	8.91489	4.53599e-50	1.19412e-47
Pilra	1.94518	5.913	8.30476e-49	2.14073e-46
Csf2	7.29181	0.834363	1.23218e-48	3.11137e-46
Cd74	1.28694	7.74319	1.61598e-48	3.99889e-46
Plk3	1.41323	4.69947	1.9333e-48	4.69033e-46
Bst1	1.15411	5.68394	6.02025e-48	1.43247e-45
Mtus1	-0.892273	5.85205	6.73489e-48	1.57228e-45
Cpa3	0.690902	8.65146	8.10207e-48	1.85642e-45
Tnfrsf9	3.1383	1.40467	1.20036e-47	2.70038e-45
Pou2f2	2.54323	5.08329	1.91129e-47	4.22293e-45
Slc7a2	3.01086	2.57585	2.48528e-47	5.39479e-45
Rilpl2	1.01558	5.9125	6.70258e-47	1.42984e-44
Ebi3	1.19342	6.79251	1.07876e-46	2.26229e-44
Ralgds	2.08531	6.22229	1.18712e-46	2.44803e-44
Rnf144a	-1.25657	5.31174	6.25951e-46	1.26965e-43
Ms4a2	0.794945	6.50528	1.35357e-45	2.70124e-43
Ppfibp2	1.61784	3.17632	2.66968e-45	5.24316e-43
Ccl17	2.73215	1.84831	3.47602e-45	6.72012e-43
Egr2	3.13349	3.62531	4.04453e-45	7.69892e-43
Il1rn	2.43779	8.31473	1.133e-43	2.10937e-41
Tnf	2.13219	6.21941	1.14223e-43	2.10937e-41
Bcl3	1.77916	4.37635	1.20935e-43	2.20048e-41
Adora2b	0.981811	5.37217	2.65787e-43	4.76606e-41
Atp6v0d2	1.42925	3.4377	4.87419e-43	8.61548e-41
Ccl24	6.39184	1.13677	7.75516e-43	1.35147e-40
Tarm1	1.27649	5.80071	1.73597e-42	2.98321e-40
Bcl2a1d	2.26451	3.73284	9.18332e-42	1.55651e-39
Fam20c	1.98986	4.92481	2.09627e-41	3.50502e-39
Nfe2l1	0.70934	7.73675	2.16508e-41	3.5718e-39
Anxa4	1.18146	5.3051	2.40792e-41	3.92016e-39
Mgl2	3.36349	3.31489	3.54785e-41	5.70098e-39
Icam1	1.53224	6.2173	4.45944e-41	7.07393e-39
Ccl3	3.24197	6.34999	1.84178e-40	2.8846e-38
Dusp16	1.77098	3.81269	7.63645e-40	1.18107e-37
Plet1	5.41239	0.527953	3.44153e-39	5.25705e-37
Clec7a	2.05223	7.08532	6.88192e-39	1.03841e-36
Csf1	1.64586	8.45283	3.17307e-38	4.73017e-36
Alas1	0.546421	9.66964	8.90811e-38	1.31214e-35
Socs3	1.68644	4.62493	1.45867e-37	2.12331e-35
Slc2a6	1.4358	5.98798	1.9032e-37	2.73817e-35
Padi4	-0.678521	9.17452	4.61995e-37	6.57042e-35
Junb	1.07379	6.21873	1.4021e-36	1.97139e-34
Mmp19	2.09249	2.67303	1.79232e-36	2.49173e-34
H2-DMa	1.10579	4.77347	1.81851e-36	2.50004e-34
Bmx	-2.43448	1.47211	2.14818e-36	2.92082e-34
Gda	-0.696915	7.87921	1.1079e-35	1.49001e-33
Maff	1.54702	3.28507	1.45966e-35	1.94197e-33
Nat8l	-1.94189	2.93081	1.48161e-35	1.95021e-33
Tnip1	0.935208	6.75939	1.6022e-35	2.08674e-33
Siglece	1.86281	4.90414	4.03421e-35	5.19951e-33
Cd9	1.11413	7.35201	5.30673e-35	6.7691e-33
Capg	0.844615	7.49249	9.57748e-34	1.20921e-31
Itgax	1.29143	5.34714	1.58217e-33	1.9774e-31
Bcl2l11	1.01757	5.27423	1.67591e-33	2.07361e-31
Mcam	-2.46879	1.05735	3.58289e-33	4.38922e-31
Ogfrl1	-0.670013	6.22086	4.00142e-33	4.85388e-31
Slc6a12	2.04194	3.23339	6.29936e-33	7.56719e-31
F10	2.43092	6.30116	1.6033e-32	1.90747e-30
Mmp8	-1.11554	7.96773	2.03491e-32	2.3979e-30
Arrdc4	1.5507	4.43795	2.68743e-32	3.13694e-30
Ptpn6	0.620865	8.83947	4.15533e-32	4.80504e-30
Scnn1a	-2.82026	2.44485	5.28163e-32	6.0509e-30
C3	1.17038	9.40677	6.66722e-32	7.56822e-30
Acox3	-0.641941	6.65018	6.73278e-32	7.57315e-30
Txlnb	2.75427	1.06478	7.00615e-32	7.80965e-30
Hpn	1.28796	4.94371	8.0484e-32	8.89133e-30
Cdc42ep2	2.23083	2.09761	8.36267e-32	9.15675e-30
Vmp1	1.1077	6.33684	8.5074e-32	9.23351e-30
Pilrb1	1.36891	5.49129	9.40685e-32	1.0121e-29
Dennd2a	-1.055	4.26404	2.63363e-31	2.80913e-29
Cd55	0.647902	8.77305	3.18879e-31	3.37221e-29
Ier5	0.815438	6.15592	5.93056e-31	6.21854e-29
Clec4n	2.94286	6.85739	8.89628e-31	9.24989e-29
Npl	-1.22113	3.88032	1.00563e-30	1.03689e-28
Sdc4	1.74842	2.94711	1.69218e-30	1.73035e-28
Hcar2	1.48654	6.82673	2.39876e-30	2.43277e-28
Cacna2d2	-1.0503	4.20012	3.56761e-30	3.56587e-28
Chil1	-0.667963	6.44428	3.57366e-30	3.56587e-28
Retnla	3.68341	1.36193	3.81296e-30	3.77422e-28
Ikbke	1.44695	6.23904	8.63275e-30	8.47722e-28
Gyg	-0.534367	7.9958	1.02574e-29	9.99329e-28
Cx3cr1	-1.46939	2.7953	1.66845e-29	1.61279e-27
Mpzl3	-2.26265	1.26747	2.15279e-29	2.06484e-27
Il1a	4.68589	3.27759	3.1302e-29	2.97923e-27
Matk	1.70823	4.17186	3.30991e-29	3.12622e-27
Irf4	1.74866	3.66389	3.45866e-29	3.24197e-27
Muc13	0.694137	6.23985	4.05562e-29	3.77295e-27
6430548M08Rik	-0.798592	5.33135	4.37131e-29	4.03628e-27
Scimp	3.7315	2.09683	5.92695e-29	5.43216e-27
Sun2	-0.478913	9.46826	6.40837e-29	5.8302e-27
Il1rl2	2.1144	1.19651	6.61444e-29	5.97376e-27
Nfkbie	0.963157	4.9795	8.78594e-29	7.87743e-27
Mras	2.34896	1.62712	9.21745e-29	8.20486e-27
Snrk	-0.628838	5.39389	9.58248e-29	8.46886e-27
Cass4	1.42	4.94332	1.08084e-28	9.48455e-27
Tmem71	-0.767906	6.46719	1.73627e-28	1.51288e-26
Il1f9	1.32621	5.78409	3.41234e-28	2.95251e-26
Gpr84	1.85397	4.20096	3.78816e-28	3.25492e-26
Dll1	4.83442	-0.0613432	3.99231e-28	3.40668e-26
Mapkapk2	0.618396	8.45573	5.30096e-28	4.49238e-26
Tmbim1	0.859452	4.38755	5.3872e-28	4.53441e-26
St3gal5	-0.962729	4.02515	1.25685e-27	1.05074e-25
Ifngr2	0.597748	6.1391	2.31438e-27	1.92187e-25
Clec5a	1.37284	6.12973	2.50898e-27	2.06957e-25
Satb1	-1.00522	4.10843	2.55364e-27	2.09246e-25
Gpr132	1.02974	4.51138	3.98501e-27	3.24385e-25
Slc18a2	0.664547	7.07924	4.83644e-27	3.91119e-25
Jaml	-1.40216	3.90328	1.0076e-26	8.09552e-25
Ankrd33b	-0.724714	5.86929	1.28627e-26	1.02678e-24
Tnfrsf23	1.36594	4.06316	1.30197e-26	1.0301e-24
Batf3	3.20519	1.03988	1.30708e-26	1.0301e-24
Relb	1.51014	4.59092	1.909e-26	1.49494e-24
Casp4	1.4357	4.22906	2.58625e-26	2.01256e-24
Nudt4	-0.693143	5.71	4.16863e-26	3.22366e-24
Csf1r	0.615097	7.51084	4.44703e-26	3.41759e-24
Fas	1.34463	4.99553	5.69278e-26	4.34795e-24
Retnlg	-2.12986	5.99263	6.38418e-26	4.8461e-24
Mitf	1.12834	3.4087	1.04427e-25	7.87854e-24
Spp1	1.82632	8.15927	1.95361e-25	1.46497e-23
Srgn	0.710378	9.69002	2.60202e-25	1.93945e-23
Tmem26	2.33452	0.813987	4.50478e-25	3.33759e-23
Milr1	1.01017	4.8309	5.89549e-25	4.34196e-23
Il10ra	0.803723	5.38075	8.34286e-25	6.10806e-23
Ly6g5b	1.52139	2.8137	1.51499e-24	1.10265e-22
Miox	-1.56419	2.03223	1.54471e-24	1.1177e-22
Tesc	0.915121	6.63545	1.71581e-24	1.23429e-22
Egr3	2.72597	4.50302	1.89805e-24	1.35749e-22
Jun	1.26092	5.07617	2.88313e-24	2.05017e-22
Spns2	-0.542927	5.65067	3.4844e-24	2.46357e-22
Dusp5	0.884942	5.27406	3.82073e-24	2.68601e-22
Rassf3	-0.61471	6.12103	7.06632e-24	4.93964e-22
Adamts20	3.57848	0.188307	1.07486e-23	7.4715e-22
C7	-1.03969	3.46252	1.56707e-23	1.0832e-21
Serpina3f	2.14884	4.85274	1.95746e-23	1.34553e-21
Ccpg1	-0.558783	8.05403	2.34812e-23	1.60516e-21
Ccl4	3.59366	5.46945	2.49514e-23	1.69628e-21
Olfm1	2.03164	1.08296	2.92984e-23	1.98092e-21
P2rx4	0.654483	6.30059	3.00248e-23	2.01901e-21
Olr1	0.925169	7.04314	3.10287e-23	2.07524e-21
Havcr2	1.88524	2.46916	4.61715e-23	3.0714e-21
Tma16	0.750742	4.41379	4.90358e-23	3.24449e-21
Rcsd1	-0.420027	7.84449	6.7563e-23	4.44658e-21
Cma1	2.88948	0.519727	7.2656e-23	4.75647e-21
Inhba	2.23643	4.42532	1.50885e-22	9.82581e-21
Bcl2a1a	0.934181	5.56486	1.60977e-22	1.04281e-20
Cd52	0.947814	8.65617	2.00607e-22	1.29277e-20
Tgm2	0.779567	8.81609	3.31861e-22	2.12752e-20
Lrrk2	-0.916139	7.24741	4.1984e-22	2.67767e-20
Trio	0.990709	4.97675	4.78409e-22	3.03557e-20
Akr1c12	0.813496	4.42859	5.20639e-22	3.28667e-20
N4bp1	0.633414	7.2013	6.3703e-22	4.001e-20
Tcaf2	4.77672	-0.241061	6.49249e-22	4.05715e-20
Tnfaip3	1.16383	5.97726	1.59022e-21	9.8873e-20
Crebrf	-0.904081	5.19299	1.71066e-21	1.0583e-19
Cd274	1.84982	6.95912	1.83906e-21	1.13207e-19
Sertad1	0.72612	4.48441	1.92228e-21	1.17744e-19
Ctsz	0.971843	7.5132	2.17832e-21	1.3277e-19
Dsp	-0.802117	4.0398	3.14618e-21	1.90822e-19
Rnf19b	0.905101	7.11156	3.20028e-21	1.93156e-19
Psap	0.703753	10.6687	3.32273e-21	1.99573e-19
Tec	0.458837	7.68278	3.86422e-21	2.30976e-19
Tpm4	0.941321	5.45892	4.13432e-21	2.45932e-19
Ccdc125	-0.543193	5.85867	5.70442e-21	3.37707e-19
Dusp2	1.63967	2.08698	5.76089e-21	3.39426e-19
Eif5a	0.674179	9.81158	6.9153e-21	4.05512e-19
Adpgk	-0.499639	7.78008	7.2721e-21	4.24423e-19
Lilrb4a	0.649062	8.87775	8.31561e-21	4.83047e-19
Tnfaip2	1.16819	7.90718	9.83519e-21	5.68649e-19
E2f2	-0.386713	7.49434	2.07632e-20	1.1949e-18
Xdh	-0.838828	5.7413	2.411e-20	1.38108e-18
Rflnb	-0.510898	7.99681	2.77512e-20	1.58233e-18
Fos	-1.04643	2.92128	3.58754e-20	2.03618e-18
Pim3	0.902759	5.16317	3.72055e-20	2.10202e-18
Cmklr1	1.74252	3.68558	1.04149e-19	5.85743e-18
Angptl2	1.18105	2.40657	1.06578e-19	5.96694e-18
Anpep	0.901749	4.45958	1.22618e-19	6.83402e-18
Chdh	-0.715105	4.08769	1.30916e-19	7.26377e-18
Lrrc32	1.93806	1.12239	1.39521e-19	7.70669e-18
P2ry14	0.499358	7.50787	1.55769e-19	8.56592e-18
Trim12c	-0.564571	6.44023	1.58619e-19	8.64665e-18
Ninj1	0.951656	6.5149	1.58879e-19	8.64665e-18
Tnip3	1.08559	2.48351	1.59334e-19	8.64665e-18
Cpt1a	-0.559773	6.28078	1.61331e-19	8.7168e-18
Ltb	1.06095	5.22435	1.8882e-19	1.01577e-17
Mctp2	-1.11933	3.34951	2.33818e-19	1.25239e-17
Pnpla7	-0.408666	7.88069	2.43338e-19	1.29777e-17
Cd300lf	0.507629	7.65213	2.57107e-19	1.36531e-17
Csrnp1	1.21515	4.30902	2.61435e-19	1.38236e-17
Inpp5k	-0.446715	5.85336	2.91845e-19	1.53659e-17
Gm37691	0.76087	4.19383	3.15157e-19	1.65231e-17
Ptgir	0.607729	5.35324	3.9571e-19	2.06587e-17
Sema4f	-1.24121	2.90656	4.19284e-19	2.17975e-17
Zfp36l1	0.742669	5.80654	4.45288e-19	2.30525e-17
Lap3	0.470476	7.02622	6.42446e-19	3.31208e-17
Ets2	0.872159	5.09759	6.80925e-19	3.49588e-17
Fgr	0.449943	7.16563	7.56742e-19	3.86908e-17
Hacd4	-0.689398	6.66436	8.5298e-19	4.32716e-17
Sucnr1	4.08298	-0.583916	8.53332e-19	4.32716e-17
Slc27a4	-0.392676	7.57131	9.69639e-19	4.89687e-17
Apoe	-0.913873	5.28207	9.76549e-19	4.91172e-17
Pald1	1.56036	2.34104	9.997e-19	5.00781e-17
Clip2	0.633572	4.85796	1.21258e-18	6.04968e-17
Rab20	0.965344	4.21219	1.22583e-18	6.09124e-17
Cd80	0.812179	4.22151	1.28769e-18	6.37305e-17
Snx8	0.663737	4.26184	1.40416e-18	6.9218e-17
Gas7	0.463451	8.1508	1.80657e-18	8.8701e-17
Rab3il1	1.34346	2.06385	2.21087e-18	1.08123e-16
Il1b	2.73195	6.30325	2.36187e-18	1.15053e-16
Nlrp12	-0.627407	5.08236	2.52112e-18	1.22329e-16
P2rx7	0.866604	4.49258	2.91608e-18	1.4094e-16
Rxra	-0.461356	6.35771	3.34091e-18	1.60845e-16
Rgl1	0.884104	4.79746	4.19958e-18	2.01401e-16
Trpm2	-0.712365	6.98468	4.4923e-18	2.14607e-16
Irak2	0.81432	5.79747	6.11672e-18	2.91085e-16
Lypd6	0.569684	6.5606	6.77927e-18	3.21379e-16
Fam53b	-0.483296	5.51618	7.53707e-18	3.5594e-16
Tlr2	1.49924	6.54514	7.96767e-18	3.74844e-16
Adra2a	-0.56372	5.27515	8.06867e-18	3.78158e-16
Trf	-1.0879	3.91207	8.81704e-18	4.11672e-16
Sorl1	-0.726781	8.03425	9.32189e-18	4.33608e-16
Sort1	-0.573451	7.22073	1.01445e-17	4.70103e-16
Cct6a	0.364206	7.63471	1.02935e-17	4.75228e-16
Lat2	0.5716	5.84023	1.22271e-17	5.62399e-16
Crispld2	0.547902	5.36705	1.29482e-17	5.93364e-16
Atp1b3	0.457233	6.83107	1.79593e-17	8.19963e-16
Tgfb1	0.548384	8.34585	1.91293e-17	8.70172e-16
Map3k15	-1.34704	2.8468	2.06493e-17	9.35877e-16
Ltb4r2	-1.17557	2.2533	3.13325e-17	1.41488e-15
Galk1	0.456389	5.64274	3.41144e-17	1.5349e-15
Cd36	0.928766	4.83423	4.55889e-17	2.04374e-15
Tmem192	0.782196	4.78319	4.58293e-17	2.0471e-15
Csrp3	1.86324	1.0984	4.60597e-17	2.04999e-15
Nsfl1c	0.465284	5.91611	4.6735e-17	2.07259e-15
Asxl1	-0.495698	7.51275	5.26548e-17	2.32678e-15
Dnmt3l	0.984774	2.95581	5.57346e-17	2.45411e-15
Slc35e3	-0.492779	5.18711	6.61297e-17	2.9015e-15
Nr4a1	1.87647	3.44989	6.74275e-17	2.94799e-15
Sod2	0.771063	6.42772	6.84409e-17	2.98176e-15
Sgce	1.76945	1.06589	6.95038e-17	3.01744e-15
Slc2a1	0.506526	7.19725	8.59517e-17	3.71846e-15
Snx10	0.701901	5.77308	9.75677e-17	4.20629e-15
Rhoq	0.851228	3.24842	9.97655e-17	4.28611e-15
Tubb6	0.846022	3.61631	1.34182e-16	5.74475e-15
Phf21a	-0.548659	5.71009	1.38006e-16	5.8881e-15
Ehd1	0.490532	7.39545	1.75021e-16	7.44169e-15
Cct3	0.409231	7.50632	1.82584e-16	7.73666e-15
Cst7	0.491102	7.39863	1.88473e-16	7.95897e-15
Mrgpra2b	-0.805708	3.84486	2.54794e-16	1.0723e-14
Apoc2	-1.62388	1.99577	3.54531e-16	1.48698e-14
Rhof	0.498351	5.75505	3.55732e-16	1.48698e-14
Krt80	-1.5495	1.57936	3.79405e-16	1.5806e-14
Slc3a2	0.479871	8.12768	4.36228e-16	1.81122e-14
Sphk1	3.46804	-0.159469	4.48327e-16	1.85523e-14
Foxm1	-0.456895	6.39422	4.92003e-16	2.02918e-14
Csta2	1.9392	1.31397	5.65263e-16	2.32359e-14
Nab2	0.653864	4.83087	5.92623e-16	2.42799e-14
Hdc	0.419756	8.99972	7.06937e-16	2.88677e-14
Cd101	-1.16625	3.653	7.76226e-16	3.15929e-14
Tnfrsf1b	1.34435	8.17857	8.12612e-16	3.29654e-14
Septin5	-0.534706	5.96313	8.37242e-16	3.38536e-14
Jam2	2.07338	1.03982	8.66395e-16	3.49182e-14
Hilpda	1.38451	2.92966	9.21591e-16	3.70222e-14
Trim12a	-0.551329	5.73167	1.01206e-15	4.05248e-14
Nr4a3	1.89025	2.37034	1.01698e-15	4.05904e-14
F7	1.98107	0.466774	1.02132e-15	4.06328e-14
Inpp4a	-0.659782	4.48615	1.09931e-15	4.35955e-14
Ap1s2	-0.469647	6.27669	1.27573e-15	5.04302e-14
Sgsh	-1.45506	1.9995	1.28032e-15	5.04503e-14
Ptpn22	-0.486372	5.53994	1.29265e-15	5.07743e-14
Emb	-0.572832	8.238	1.2995e-15	5.08821e-14
Srpk2	-0.538308	6.5679	1.45972e-15	5.6975e-14
Ica1l	-1.10067	3.05719	1.61359e-15	6.2783e-14
Pdcd1lg2	2.42163	2.35116	1.71417e-15	6.64874e-14
Slco4a1	0.447681	5.57521	1.95055e-15	7.54194e-14
Eef1g	0.430741	9.25736	2.75606e-15	1.06233e-13
Arg2	0.879495	3.48637	3.16586e-15	1.2165e-13
St13	0.41444	6.9295	4.48176e-15	1.71681e-13
Nptx1	-3.22161	-0.368033	5.54815e-15	2.11874e-13
Sqstm1	0.546739	8.39289	5.7869e-15	2.20312e-13
Grm6	0.83385	3.83257	6.05558e-15	2.29833e-13
Pid1	-1.14503	2.78767	6.36552e-15	2.40858e-13
C1qbp	0.51454	6.00637	6.50688e-15	2.45456e-13
Cstdc4	1.26712	4.79043	7.2687e-15	2.72616e-13
Cd14	1.82866	7.03553	7.27093e-15	2.72616e-13
Ulk1	-0.406582	5.63704	7.31989e-15	2.73622e-13
Gabarapl1	0.578984	4.85795	7.44298e-15	2.77386e-13
Stk38	-0.393745	7.1007	8.66152e-15	3.21829e-13
Tph1	5.40591	-1.09255	8.75558e-15	3.2435e-13
Nme1	0.666131	6.21985	8.90761e-15	3.28997e-13
Ctsc	0.38961	6.96482	9.49366e-15	3.49598e-13
Mogat2	-0.57726	6.06113	1.40249e-14	5.14926e-13
Smox	0.850451	4.08436	1.55212e-14	5.67141e-13
Mtss1	0.845276	3.06018	1.55387e-14	5.67141e-13
Atp6v0c	0.64904	8.50742	1.56556e-14	5.69725e-13
Mrtfa	-0.376616	7.13627	1.83891e-14	6.67237e-13
Ceacam1	-0.446373	7.66301	1.97078e-14	7.12996e-13
Itgal	-0.477413	7.37561	2.22235e-14	8.01666e-13
Cxcl2	2.8022	5.73126	2.23109e-14	8.02478e-13
Ptx3	3.49072	-0.60261	2.30927e-14	8.28192e-13
Wdr12	0.438875	5.74353	2.43728e-14	8.71576e-13
Cenpj	-0.492666	5.07633	2.78589e-14	9.93368e-13
Gm47571	1.86571	1.18917	2.80565e-14	9.97538e-13
Fth1	1.03098	10.4253	2.96691e-14	1.05185e-12
Cdkn1a	0.54841	7.47953	3.14852e-14	1.11305e-12
Ifrd1	0.541624	5.14138	3.88958e-14	1.3711e-12
Bmf	0.649064	3.93269	4.2559e-14	1.49597e-12
Hipk1	-0.683008	8.12525	4.46309e-14	1.56436e-12
Ptger2	1.01271	2.98562	4.76173e-14	1.66432e-12
G0s2	1.01043	2.75934	5.00346e-14	1.74388e-12
Niban2	0.467011	6.66106	5.16489e-14	1.79509e-12
Ccr3	-0.6679	6.71601	6.0497e-14	2.09672e-12
AA467197	1.0966	3.21003	6.16695e-14	2.13139e-12
Sh2d1b1	0.847745	3.18878	6.21558e-14	2.13859e-12
Clec4e	1.53646	6.49318	6.22235e-14	2.13859e-12
Arhgef18	-0.480409	6.58878	6.3466e-14	2.17525e-12
Mreg	1.12612	4.06526	6.45467e-14	2.20054e-12
C5ar1	0.79413	5.11389	6.45596e-14	2.20054e-12
Zmiz2	0.413798	6.99927	8.58177e-14	2.91709e-12
Il10rb	0.468171	5.5757	8.84484e-14	2.99828e-12
Gaa	0.419786	5.91212	9.40594e-14	3.17977e-12
Tent5c	-0.636303	6.43497	9.75941e-14	3.29028e-12
Cdkn2c	-0.473258	5.12732	1.08122e-13	3.63532e-12
Tgfbi	-0.417552	6.59898	1.10768e-13	3.71418e-12
Psmb5	0.626344	6.9765	1.18198e-13	3.9526e-12
Peli2	-0.597223	5.0921	1.26618e-13	4.22276e-12
Mcfd2	0.433701	5.90954	1.27305e-13	4.23427e-12
Ftl1	0.619333	11.7141	1.30629e-13	4.33318e-12
Pde4b	0.878673	5.02069	1.3207e-13	4.36927e-12
Rasgef1b	1.14856	3.19889	1.35681e-13	4.47675e-12
Rab11fip4	-0.526102	6.33377	1.38146e-13	4.54596e-12
Lacc1	1.20401	3.35561	1.4575e-13	4.78346e-12
Furin	0.491683	8.36654	1.65107e-13	5.40442e-12
Ak2	0.562576	7.67828	1.65546e-13	5.40449e-12
Pag1	-0.582076	5.76505	1.70068e-13	5.53751e-12
Ocstamp	3.53574	-0.422718	2.03017e-13	6.59298e-12
Slc11a1	1.12222	5.28781	2.23357e-13	7.23456e-12
Mogs	0.41161	7.11693	2.54498e-13	8.22167e-12
Pa2g4	0.360923	7.91858	2.72521e-13	8.78099e-12
Nop2	0.384149	6.03085	2.73598e-13	8.79278e-12
Amer2	-2.64876	-0.0279888	2.81035e-13	9.0084e-12
Zfand4	-0.584131	4.32078	2.94266e-13	9.40815e-12
Rab3d	-0.329436	7.27475	2.9639e-13	9.45162e-12
Psd	1.29317	1.71581	3.07272e-13	9.77346e-12
Plaur	0.453378	7.2161	3.40189e-13	1.07927e-11
Il15	-1.07305	2.60433	3.87768e-13	1.22707e-11
Rras	1.03037	3.87489	4.61888e-13	1.45789e-11
Flt1	1.35566	2.4898	4.76939e-13	1.50157e-11
Ly6g	-0.860356	4.69134	4.90515e-13	1.54039e-11
Mrpl45	0.432081	5.90275	4.94401e-13	1.54866e-11
Mvp	0.482604	6.60305	4.9569e-13	1.54878e-11
Ncapd2	-0.384278	7.9383	5.31252e-13	1.65571e-11
Ctse	-0.661963	4.23303	5.34313e-13	1.66107e-11
Dok2	0.387683	7.205	5.46785e-13	1.69558e-11
Mprip	-0.397563	6.40399	5.59632e-13	1.73108e-11
Hbegf	1.31957	1.8996	5.69401e-13	1.75691e-11
Cacybp	0.502239	6.20341	6.80624e-13	2.09486e-11
Ces1d	-1.00879	2.57914	6.87483e-13	2.11073e-11
Add3	-0.466376	7.54655	7.15706e-13	2.19194e-11
Ptgs2	1.95139	3.89452	7.73583e-13	2.36334e-11
Cep128	-0.495099	5.86136	7.98744e-13	2.4342e-11
Ncf1	0.326826	10.4172	8.91484e-13	2.71015e-11
Ncoa1	-0.667042	5.23678	8.95125e-13	2.71456e-11
Cask	-0.847306	2.92859	9.05754e-13	2.74007e-11
Sh3tc1	0.932521	3.11182	1.06971e-12	3.22818e-11
Osm	0.502109	5.22666	1.11742e-12	3.36396e-11
Edn1	4.11944	-0.101035	1.24416e-12	3.7364e-11
Marcksl1	1.24301	6.80231	1.31208e-12	3.93084e-11
Denr	0.44166	5.68254	1.34778e-12	4.02805e-11
Prkcq	-0.785545	6.46629	1.40371e-12	4.18508e-11
Zfp652	-0.613014	6.25838	1.41632e-12	4.21254e-11
Il27ra	1.68662	1.10369	1.48845e-12	4.41645e-11
Gm9733	-0.794457	2.95478	1.70155e-12	5.03667e-11
Plxnb2	-0.811998	3.43068	1.78944e-12	5.28419e-11
Ncam1	-0.495976	6.35594	1.80489e-12	5.31713e-11
Map3k8	1.07433	2.59575	1.8659e-12	5.48381e-11
Scn1b	0.950932	2.57789	1.91777e-12	5.6229e-11
Hspa5	0.321167	10.4933	1.96056e-12	5.73475e-11
Klra17	-1.3454	1.30604	2.11146e-12	6.16157e-11
Atf3	1.18138	4.47741	2.19137e-12	6.37974e-11
Il17ra	-0.408202	7.05651	2.42921e-12	7.05554e-11
Eif2s2	0.328048	7.08699	2.47388e-12	7.16045e-11
Pgr	-1.08147	4.03261	2.4769e-12	7.16045e-11
Phactr2	-0.481459	4.91325	2.60902e-12	7.52482e-11
Mrpl17	0.531328	4.74479	2.83499e-12	8.15753e-11
Cebpb	0.95492	6.11336	2.9188e-12	8.37918e-11
Cd34	0.408515	5.54009	3.19816e-12	9.15991e-11
Rabgef1	0.483459	4.70729	3.37022e-12	9.6162e-11
Cstb	0.819389	5.93368	3.37302e-12	9.6162e-11
Cdc34	0.454902	6.37656	3.46618e-12	9.8591e-11
Slc15a3	1.18636	5.50252	3.51754e-12	9.98222e-11
Csf3r	-0.858959	7.3192	3.53199e-12	1.00003e-10
Cxcl3	3.26562	1.58706	3.54534e-12	1.00152e-10
Brd3	-0.383703	6.53546	3.6769e-12	1.034e-10
Kif21b	-0.577858	7.78309	3.67705e-12	1.034e-10
Arid5b	0.683275	4.07185	3.79318e-12	1.06375e-10
Neurl1b	-0.74663	2.66012	3.80004e-12	1.06375e-10
Xpo6	-0.347322	7.00777	4.0779e-12	1.13896e-10
Odc1	0.346439	7.31517	4.76073e-12	1.32668e-10
Mrc1	3.53545	2.54439	4.99034e-12	1.38754e-10
Tmbim4	0.537879	6.31786	5.02994e-12	1.39541e-10
Tmsb10	0.869381	7.85009	5.23936e-12	1.45026e-10
B2m	0.603851	10.6591	5.28929e-12	1.46081e-10
Abcc5	-0.593583	4.72234	5.32546e-12	1.46752e-10
Atp1a3	-0.498205	6.40563	5.37212e-12	1.47709e-10
Plekho2	0.420569	7.64116	5.88195e-12	1.61369e-10
C5ar2	-0.696792	4.17562	5.97137e-12	1.6346e-10
Kif1a	2.50582	0.257633	6.07716e-12	1.65988e-10
Adam19	-0.521641	6.4622	6.62693e-12	1.80606e-10
Tmcc1	-0.410726	6.01107	6.71073e-12	1.82488e-10
Cds2	-0.521377	7.80301	6.80979e-12	1.84775e-10
Axin2	-0.520069	4.40097	6.83478e-12	1.85047e-10
Fam160a2	-0.560886	5.88395	7.59593e-12	2.05206e-10
Agap1	-0.409823	5.78657	7.79436e-12	2.10108e-10
Kif4	-0.379748	5.95439	7.88136e-12	2.11991e-10
Ppp1r15a	0.605344	4.76465	8.33131e-12	2.23608e-10
Cd164	0.441665	7.64177	8.41511e-12	2.25368e-10
Sipa1l2	-0.567636	4.8367	8.44847e-12	2.25773e-10
Eif4a1	0.315208	9.71544	8.52542e-12	2.27338e-10
Hsp90ab1	0.274443	10.5882	8.75049e-12	2.32838e-10
Smyd5	0.43421	4.89702	8.8273e-12	2.34378e-10
Tcp11l2	-0.448871	6.09844	9.09118e-12	2.40867e-10
C1galt1	-0.556851	6.10995	9.85e-12	2.60415e-10
Adipor1	-0.293454	8.06213	1.01549e-11	2.67903e-10
Oaf	0.399842	6.3851	1.02327e-11	2.6938e-10
Alcam	0.598369	4.66551	1.13392e-11	2.97877e-10
Serpinb10	-0.939839	2.63222	1.1387e-11	2.98498e-10
Elk4	-0.428681	5.74408	1.14212e-11	2.98763e-10
Cdk19	-0.484219	6.01917	1.16725e-11	3.04692e-10
Kif11	-0.426032	7.64871	1.21914e-11	3.17566e-10
Cxcl10	1.92006	4.85597	1.22616e-11	3.18724e-10
Gstm1	1.06773	3.96464	1.32399e-11	3.43433e-10
Rnasel	-0.537603	6.96888	1.34575e-11	3.48346e-10
Gask1b	1.33967	0.826923	1.35149e-11	3.49103e-10
Ubtd1	0.418914	4.98689	1.37192e-11	3.53641e-10
Bahcc1	-0.717108	4.68597	1.39381e-11	3.58537e-10
Atg2a	-0.364154	6.23353	1.41966e-11	3.64429e-10
Kat2b	-0.510959	5.50048	1.43805e-11	3.68386e-10
Pcyox1	-0.460142	5.86378	1.46064e-11	3.72911e-10
Dck	-0.540062	5.99413	1.46175e-11	3.72911e-10
Gpr35	1.39802	2.12972	1.49334e-11	3.80187e-10
Jund	0.733839	6.53455	1.50425e-11	3.82179e-10
Thop1	0.476284	4.69089	1.57244e-11	3.98685e-10
Faah	0.528071	5.13201	1.59188e-11	4.02788e-10
Trp53i11	-0.555967	4.08706	1.66944e-11	4.21549e-10
Ybx3	0.442217	7.27437	1.68878e-11	4.25566e-10
Rhoh	0.421276	4.83975	1.74745e-11	4.39205e-10
Dcaf12	-0.30497	7.08234	1.75e-11	4.39205e-10
Esyt2	-0.431798	6.74517	1.7583e-11	4.40393e-10
Rassf2	-0.399126	6.7832	1.86664e-11	4.66585e-10
Psmd7	0.383098	6.48658	1.91208e-11	4.76978e-10
Slc37a3	0.809631	2.70508	2.01304e-11	5.01154e-10
Adcy9	-1.13709	2.61513	2.08506e-11	5.1804e-10
Basp1	0.695211	6.2429	2.10268e-11	5.21372e-10
Mfhas1	-0.5916	4.0082	2.1665e-11	5.36121e-10
Hspd1	0.398464	7.95981	2.20297e-11	5.44058e-10
Pacs1	-0.441853	6.664	2.31643e-11	5.7094e-10
Tjp3	-0.4634	4.49945	2.40353e-11	5.91231e-10
Cables2	0.385693	6.23763	2.46497e-11	6.05139e-10
Mmp13	1.67427	1.67874	2.56105e-11	6.27483e-10
Rapgef2	-0.471896	5.11753	2.64708e-11	6.47278e-10
Tspan31	0.424701	5.00885	2.88226e-11	7.03397e-10
Slc40a1	-0.641426	4.64258	2.99325e-11	7.29045e-10
Itga5	0.41605	5.67277	3.08852e-11	7.50772e-10
Selenop	-0.717179	3.96499	3.20414e-11	7.7735e-10
Tgm3	-2.27984	-0.627461	3.23492e-11	7.83282e-10
Psma3	0.430049	6.76157	3.4555e-11	8.35056e-10
Nop58	0.320681	6.77894	3.57849e-11	8.63094e-10
Ptpn1	0.373693	7.57257	3.64243e-11	8.76301e-10
Dhcr24	-0.344218	7.98928	3.64742e-11	8.76301e-10
Gclm	0.398814	6.103	3.79199e-11	9.09268e-10
Senp7	-0.535479	4.52465	4.30375e-11	1.02999e-09
Card19	0.494553	5.97169	4.61471e-11	1.10227e-09
Slc37a2	-0.595317	4.49703	4.63448e-11	1.10486e-09
Chka	0.623284	4.63414	4.6848e-11	1.11471e-09
Prmt1	0.425693	6.42738	4.72011e-11	1.12096e-09
Pik3ap1	0.554018	7.13034	4.80751e-11	1.13953e-09
Ankrd22	-0.70383	2.81936	4.82968e-11	1.14259e-09
Slfn1	1.40767	5.30348	4.84497e-11	1.14402e-09
Kif15	-0.341922	6.70665	5.06683e-11	1.19413e-09
Fosl1	2.60266	0.827576	5.13241e-11	1.20729e-09
Stim1	-0.358179	7.03134	5.21338e-11	1.22401e-09
Dhrs7	-0.509932	4.89251	5.37985e-11	1.2607e-09
Slc35b4	-0.502682	5.39897	5.91794e-11	1.38417e-09
Mgst1	-0.5068	6.80999	6.1706e-11	1.44054e-09
Ipmk	-0.437346	5.61234	6.58989e-11	1.53553e-09
Phlda1	0.929708	2.26651	6.636e-11	1.54337e-09
Prkcd	0.270041	8.56793	6.68418e-11	1.55086e-09
Adgrg1	0.371564	6.80603	6.69328e-11	1.55086e-09
Arhgap19	-0.420173	7.50964	7.09515e-11	1.6409e-09
Rrs1	0.42219	5.44363	7.12275e-11	1.64421e-09
Mettl7a1	-0.342509	5.39484	7.60148e-11	1.75145e-09
Hyal3	-0.496355	4.27811	8.02934e-11	1.8466e-09
Erg	-0.486302	4.5909	8.0667e-11	1.85175e-09
Psmb6	0.450848	6.41865	8.38915e-11	1.9222e-09
Eef1e1	0.469386	4.40525	8.42882e-11	1.92772e-09
Nrbp2	-0.78216	3.50037	8.76372e-11	2.00062e-09
Nlrc4	1.2061	1.32992	9.54657e-11	2.17532e-09
Cybb	-0.526476	9.11318	9.67441e-11	2.2004e-09
Cd24a	-0.303835	11.0635	9.70706e-11	2.20377e-09
P2ry1	0.714633	2.89805	1.00856e-10	2.2855e-09
Cdc25b	-0.45029	5.83308	1.01303e-10	2.28926e-09
Gm49499	-0.973965	1.97137	1.01391e-10	2.28926e-09
Nme2	0.484577	5.81516	1.02208e-10	2.30349e-09
Pim1	0.294322	9.02721	1.14559e-10	2.57717e-09
Tesk2	-0.458972	4.67129	1.18272e-10	2.65586e-09
Fam162a	0.441307	5.46734	1.21268e-10	2.7182e-09
Ly6c2	-0.521709	10.7193	1.26527e-10	2.83096e-09
Tgif1	0.47876	4.58674	1.30848e-10	2.9206e-09
Cpne2	-0.278702	7.8676	1.31006e-10	2.9206e-09
Reps2	-0.798731	3.64305	1.41017e-10	3.13813e-09
Rab11fip5	0.563178	3.89421	1.49591e-10	3.32296e-09
Rexo2	0.422221	5.9044	1.50712e-10	3.34185e-09
Sp110	-0.355704	7.43673	1.51164e-10	3.34588e-09
Nsd3	-0.41602	6.86819	1.52057e-10	3.35965e-09
Ncf4	0.326158	7.96551	1.5465e-10	3.41085e-09
Card10	-0.912496	2.2995	1.55818e-10	3.43049e-09
Cdk14	-1.09673	1.22469	1.58417e-10	3.48151e-09
Arhgap31	0.836231	4.76258	1.60195e-10	3.51435e-09
Esd	0.510241	7.01649	1.6144e-10	3.53539e-09
9130401M01Rik	0.637798	3.56623	1.61833e-10	3.53773e-09
Ostc	0.314814	6.97586	1.74241e-10	3.80227e-09
Hspa8	0.262465	10.5934	1.75419e-10	3.82123e-09
Slc30a4	1.85417	1.71077	1.95292e-10	4.24665e-09
Yif1b	0.434761	5.82476	2.00088e-10	4.34331e-09
Amigo2	1.36852	1.32042	2.13046e-10	4.6165e-09
Baiap3	-0.513926	5.10791	2.16328e-10	4.67432e-09
Eps8	1.24898	1.24167	2.16483e-10	4.67432e-09
Wdr46	0.493462	4.97824	2.16848e-10	4.67432e-09
Adora2a	1.02929	2.55311	2.28241e-10	4.91134e-09
Vasp	0.335869	9.40804	2.34008e-10	5.02669e-09
Egr1	1.35294	4.75555	2.51057e-10	5.38358e-09
Myo1e	0.618518	3.33286	2.65161e-10	5.67619e-09
Asprv1	0.677224	4.46591	2.66245e-10	5.68955e-09
Shisa5	0.505808	7.50294	2.78358e-10	5.93314e-09
Fanca	-0.320455	5.64948	2.78603e-10	5.93314e-09
Npm1	0.356344	9.09888	2.85843e-10	6.07687e-09
Ciapin1	0.412369	5.76311	2.95765e-10	6.27702e-09
E2f7	-0.530931	4.5836	2.96994e-10	6.29231e-09
Rrp9	0.538636	5.20592	3.11876e-10	6.59631e-09
Trgc1	0.566204	4.99602	3.22727e-10	6.81417e-09
Cep164	-0.433654	5.89571	3.25599e-10	6.85402e-09
Egln3	0.774318	7.32197	3.25723e-10	6.85402e-09
Fam126a	-0.462663	6.32177	3.38854e-10	7.11823e-09
Aen	0.394812	5.69836	3.47427e-10	7.28596e-09
Isyna1	0.40514	6.82154	3.70424e-10	7.7551e-09
Impdh2	0.300572	7.15367	3.72939e-10	7.79455e-09
Top2a	-0.388087	9.55318	3.80541e-10	7.94001e-09
Psma6	0.350882	7.30668	4.01625e-10	8.35881e-09
Npr2	-0.517175	4.12839	4.01963e-10	8.35881e-09
Iqgap3	-0.62475	4.93964	4.12491e-10	8.56333e-09
Clec4b2	0.700041	3.01391	4.23966e-10	8.78683e-09
Smarca2	-0.494173	6.17598	4.24806e-10	8.78951e-09
Fcgr2b	0.302201	8.20218	4.28264e-10	8.84625e-09
Hemk1	0.606229	3.25821	4.45494e-10	9.18683e-09
Ccrl2	1.21474	5.04478	4.63286e-10	9.53783e-09
Nlrp3	0.585398	5.50716	4.74488e-10	9.75223e-09
Gadd45b	1.10875	5.39238	4.95968e-10	1.01768e-08
Smpd3	-0.889687	2.25589	5.10132e-10	1.044e-08
Lpxn	0.676142	3.59779	5.10481e-10	1.044e-08
Zfyve26	-0.484324	5.65187	5.14062e-10	1.04959e-08
F3	1.74178	0.755983	5.22643e-10	1.06411e-08
Nqo2	-0.372559	6.70544	5.22894e-10	1.06411e-08
Ifrd2	0.4536	5.37474	5.29418e-10	1.07561e-08
Phb	0.424448	6.02741	5.4313e-10	1.10166e-08
Hspe1	0.659162	5.40342	5.51608e-10	1.11703e-08
Slain1	-0.446806	4.67983	5.61495e-10	1.13519e-08
Arap3	-0.258085	8.24365	5.85832e-10	1.18246e-08
Nusap1	-0.291581	6.80001	5.8994e-10	1.18882e-08
Slc25a37	-0.461972	6.92803	5.90976e-10	1.18897e-08
Il18rap	-0.55137	7.44188	5.98023e-10	1.20119e-08
Plekhg5	-0.613152	3.53531	6.12643e-10	1.22856e-08
Sra1	0.397811	5.34109	6.1761e-10	1.23652e-08
Pfkfb4	-0.355119	5.86832	6.68141e-10	1.33553e-08
Bcap29	0.362133	5.59505	6.80484e-10	1.35693e-08
Nfkbib	0.622133	5.22938	6.81043e-10	1.35693e-08
Asb7	-0.428801	4.49928	6.84965e-10	1.36255e-08
Cpeb1	-1.1845	0.89317	6.8677e-10	1.36395e-08
Scp2	-0.277919	7.9444	6.94885e-10	1.37785e-08
Mbnl1	-0.437621	8.51665	6.96744e-10	1.37933e-08
Lbr	-0.360248	8.5636	6.98437e-10	1.38047e-08
Mrto4	0.471176	5.23401	7.22604e-10	1.42596e-08
Creb5	0.90994	3.82935	7.24236e-10	1.42691e-08
Mapt	0.606064	3.92772	7.3481e-10	1.44544e-08
Stx6	0.411678	4.87299	7.61677e-10	1.49591e-08
Gm38271	1.48885	1.03408	8.12921e-10	1.59402e-08
9130008F23Rik	2.0173	0.0655591	8.16926e-10	1.59934e-08
Slc6a13	0.634939	4.69775	8.23507e-10	1.60968e-08
Ulk2	-0.508131	4.64122	8.34397e-10	1.62839e-08
Nfam1	-0.301977	8.07676	8.43256e-10	1.64309e-08
Ahdc1	0.536291	4.15849	8.7786e-10	1.70782e-08
Aspm	-0.743971	5.82707	8.98719e-10	1.74566e-08
Tnfrsf8	1.54397	0.801695	9.19743e-10	1.7837e-08
Psma7	0.397963	6.87915	9.28151e-10	1.79498e-08
Metrnl	0.730107	4.6607	9.29739e-10	1.79498e-08
Imp4	0.302127	5.87532	9.3097e-10	1.79498e-08
Creld2	0.405726	7.0396	9.31363e-10	1.79498e-08
Susd2	1.79176	-0.0823376	9.51385e-10	1.83071e-08
Wdhd1	-0.368071	5.78111	9.65562e-10	1.85511e-08
Lmtk2	-0.503762	6.19861	9.68253e-10	1.85739e-08
Vps26b	-0.361607	6.703	1.03403e-09	1.9805e-08
Ssh2	-0.570704	6.96568	1.04339e-09	1.99534e-08
Fbxl20	-0.56653	5.61645	1.06874e-09	2.04067e-08
Trim30b	-0.862438	4.69998	1.15383e-09	2.19974e-08
Nsun2	0.278526	7.22569	1.17855e-09	2.24342e-08
Psmd8	0.361665	6.83887	1.19638e-09	2.27386e-08
Trim56	-0.526388	6.51601	1.21779e-09	2.31101e-08
Nuf2	-0.325141	5.99436	1.22103e-09	2.31359e-08
Slc22a3	-0.395157	5.35895	1.24713e-09	2.35944e-08
Mfsd7a	1.40995	1.83713	1.25579e-09	2.36916e-08
Cracr2a	-0.513284	5.16477	1.2561e-09	2.36916e-08
Ass1	1.11306	4.65912	1.28046e-09	2.41144e-08
Dusp4	1.69471	1.24122	1.2879e-09	2.42176e-08
Smap2	0.349915	6.43019	1.30111e-09	2.44289e-08
Slc29a1	0.348779	5.53253	1.33404e-09	2.50092e-08
Mthfsl	0.69092	3.89659	1.36699e-09	2.55882e-08
Enah	-0.485306	5.07347	1.42069e-09	2.65531e-08
Pvr	0.685019	3.70647	1.46448e-09	2.73235e-08
Lmna	0.427644	6.66995	1.46632e-09	2.73235e-08
Gpx1	0.404969	8.93896	1.47985e-09	2.75341e-08
Foxo4	-0.369932	5.04313	1.58472e-09	2.94411e-08
Zxdc	-0.384438	4.89046	1.635e-09	3.03297e-08
Ret	-1.28545	1.14517	1.68197e-09	3.11542e-08
Fam160b1	-0.436072	5.71309	1.71642e-09	3.17447e-08
Rbpms	0.963042	2.40499	1.82027e-09	3.36152e-08
Stk17b	-0.354772	7.02353	1.8443e-09	3.40081e-08
Clec12a	-0.389087	8.93235	1.86425e-09	3.4325e-08
Pno1	0.466247	4.81904	1.87888e-09	3.45429e-08
Galc	-0.524208	3.70142	1.88394e-09	3.45845e-08
Abcc3	-0.987042	1.59395	1.91436e-09	3.49944e-08
9130230L23Rik	2.52182	-0.0358324	1.91467e-09	3.49944e-08
Clcf1	1.40136	1.34915	1.91475e-09	3.49944e-08
Ngp	-0.467052	10.7129	1.97731e-09	3.60844e-08
Tfe3	0.369677	5.51531	1.9984e-09	3.64157e-08
Ctdsp2	-0.419256	7.43306	2.06428e-09	3.75609e-08
Cdk2	-0.271257	7.11076	2.09581e-09	3.80785e-08
Tbl3	0.369852	5.30391	2.21568e-09	4.01974e-08
Sncaip	-0.668359	3.04334	2.23658e-09	4.05171e-08
Adam15	0.382933	6.70201	2.27141e-09	4.105e-08
Tmem273	0.698784	2.88302	2.27263e-09	4.105e-08
Maml3	-0.557617	4.05168	2.38558e-09	4.30233e-08
Rogdi	-0.483998	6.4284	2.39203e-09	4.30233e-08
Ift80	-0.537704	4.57099	2.39231e-09	4.30233e-08
Trp53inp1	-0.557086	6.05796	2.4404e-09	4.38056e-08
Adsl	0.326324	5.64304	2.44289e-09	4.38056e-08
Smpdl3a	-0.348894	5.99668	2.49446e-09	4.46656e-08
Arel1	-0.483035	6.69071	2.51549e-09	4.49771e-08
Tpsb2	1.45177	1.3808	2.55705e-09	4.56542e-08
Washc2	-0.315736	6.85182	2.56728e-09	4.57709e-08
Psma5	0.378134	6.70848	2.61345e-09	4.6527e-08
Ubn1	-0.347896	7.09213	2.63732e-09	4.68844e-08
Tsc22d3	-0.375437	5.30864	2.66318e-09	4.72763e-08
Cd81	0.366841	6.78452	2.67898e-09	4.74886e-08
Lgals3	0.441411	8.72263	2.90584e-09	5.14363e-08
Apba3	0.323217	5.45908	2.99343e-09	5.29083e-08
Ppp2r5a	-0.319155	8.13395	3.00178e-09	5.29083e-08
Heca	-0.418869	5.54253	3.00183e-09	5.29083e-08
Gm20390	0.587264	6.85846	3.0389e-09	5.34856e-08
Ephx1	1.36792	0.305357	3.11583e-09	5.47617e-08
Hfe	1.06537	1.84869	3.14531e-09	5.52014e-08
Wdr55	0.557518	4.01797	3.1757e-09	5.56557e-08
Madd	-0.291504	6.55667	3.30835e-09	5.78984e-08
Nrros	0.284653	7.6024	3.3609e-09	5.8735e-08
Rnf43	-0.602401	3.74513	3.51133e-09	6.12775e-08
Fanci	-0.38126	4.9578	3.5785e-09	6.23617e-08
Depdc1b	-0.348325	5.58993	3.61014e-09	6.28246e-08
Pgam1	0.273485	9.55753	3.62623e-09	6.30159e-08
Aatk	-0.398121	4.64242	3.64066e-09	6.3178e-08
Nxpe4	-0.845462	1.90441	3.66209e-09	6.34609e-08
Sh2b2	0.721885	4.4077	3.7471e-09	6.48432e-08
Ltbr	0.472143	4.5487	3.76504e-09	6.49826e-08
Phb2	0.350231	6.76219	3.76566e-09	6.49826e-08
Zbtb39	-0.664119	3.80948	3.79969e-09	6.54785e-08
Chn2	0.517326	4.28993	3.88132e-09	6.67922e-08
Pik3r5	-0.410064	6.0984	3.89545e-09	6.69422e-08
Fam136a	0.475926	4.18499	3.93966e-09	6.7608e-08
Racgap1	-0.287815	6.92866	4.07853e-09	6.98942e-08
Camk1	-0.268402	7.46808	4.08525e-09	6.99125e-08
Ruvbl1	0.32939	5.566	4.10543e-09	7.01609e-08
Fam102b	-0.608881	4.029	4.1648e-09	7.10774e-08
Rasa4	-0.861682	2.78268	4.23058e-09	7.21005e-08
Prr11	-0.395572	5.73238	4.34105e-09	7.38815e-08
Tcp1	0.261594	8.2521	4.36068e-09	7.41135e-08
Selenom	0.5143	6.50054	4.6367e-09	7.86967e-08
Bop1	0.361777	6.26153	4.69935e-09	7.96508e-08
Daglb	-0.383943	5.53906	4.72218e-09	7.99282e-08
Ncor1	-0.531047	8.04286	4.74666e-09	8.02328e-08
Plekhn1	-0.57257	4.36842	4.86671e-09	8.21498e-08
Fgd4	-0.644394	7.0643	4.93385e-09	8.31696e-08
Srgap3	-0.575696	6.00935	4.95068e-09	8.33398e-08
3110082I17Rik	0.505606	3.68949	5.20242e-09	8.74586e-08
Gnl3	0.347963	5.77673	5.45549e-09	9.15886e-08
Fzd4	-0.691789	2.63775	5.70573e-09	9.56599e-08
Tagap	-0.398116	7.34267	5.73002e-09	9.59371e-08
Gcnt2	-0.607491	3.7802	5.7654e-09	9.63991e-08
Fmo5	-0.434449	4.67311	5.86506e-09	9.7933e-08
Sp140	-0.286757	7.30738	6.03798e-09	1.00685e-07
Crybg1	-0.843	3.0923	6.16458e-09	1.02657e-07
Il13ra1	1.00864	3.5561	6.49587e-09	1.08029e-07
Wfdc21	0.619951	4.56191	6.5282e-09	1.08421e-07
Trim24	-0.490663	4.56653	6.55414e-09	1.08706e-07
Spryd3	0.306549	5.56674	6.59098e-09	1.0917e-07
Ccdc88c	-0.394068	7.63082	6.61168e-09	1.09349e-07
Psmd3	0.343064	6.99494	6.61947e-09	1.09349e-07
Slc35e1	-0.339541	7.26804	6.67868e-09	1.1018e-07
Zfp516	-0.512603	5.47218	6.93896e-09	1.14322e-07
Tnfrsf26	0.364143	5.49233	7.08202e-09	1.16434e-07
Hp1bp3	-0.333932	8.03712	7.086e-09	1.16434e-07
Cpne7	-0.511336	3.95314	7.26864e-09	1.19277e-07
Rhou	-0.422436	4.67235	7.34733e-09	1.20409e-07
Tmem215	-0.425966	4.98529	7.40409e-09	1.21178e-07
Ccnf	-0.297129	6.54683	7.50349e-09	1.22643e-07
Stoml2	0.338324	5.67536	7.53047e-09	1.22922e-07
Rab38	0.736166	2.99512	7.66124e-09	1.24891e-07
Srm	0.438831	7.33681	7.82344e-09	1.27368e-07
Nle1	0.550705	3.90128	7.89398e-09	1.28347e-07
Il12b	-3.73605	1.23895	8.12125e-09	1.3181e-07
Trp53inp2	-0.411169	4.80807	8.12866e-09	1.3181e-07
Dusp6	0.492041	5.6285	8.13918e-09	1.3181e-07
Flrt2	1.19439	1.52218	8.14956e-09	1.3181e-07
Dock1	-0.638038	3.32823	8.24191e-09	1.33129e-07
Slc12a6	-0.508739	7.30563	8.25761e-09	1.33209e-07
Plcl2	-0.285513	6.36041	8.55283e-09	1.37792e-07
Sntb1	-0.795236	3.01416	8.64156e-09	1.3904e-07
Mcf2l	0.768413	3.65334	8.72053e-09	1.40129e-07
Ipo4	0.424808	4.7698	8.74888e-09	1.40402e-07
Mgat4b	0.441899	4.48422	8.81364e-09	1.41258e-07
Mpp1	-0.294348	6.23799	8.98955e-09	1.43891e-07
Gba2	-0.321277	6.60842	9.37742e-09	1.49906e-07
Flot2	-0.327646	6.95807	9.58972e-09	1.53101e-07
Cct4	0.241792	7.42416	9.65413e-09	1.53931e-07
Klf13	-0.391283	7.78787	1.05502e-08	1.68003e-07
Plek	0.648455	8.55829	1.0836e-08	1.72332e-07
Sash1	-0.858885	1.79733	1.11289e-08	1.76613e-07
Cacnb2	0.655452	2.72592	1.11338e-08	1.76613e-07
Rab15	4.56542	-1.06348	1.11943e-08	1.77345e-07
Cdk4	0.343915	7.08342	1.15282e-08	1.82402e-07
Tfdp2	-0.520998	4.08835	1.16954e-08	1.84812e-07
Serpine2	0.381112	5.92612	1.21386e-08	1.91571e-07
Actn1	-0.322315	7.06797	1.22587e-08	1.92959e-07
Sms	0.294453	6.07174	1.22657e-08	1.92959e-07
Pira2	0.305435	6.97246	1.22734e-08	1.92959e-07
Ube2h	-0.33267	6.05726	1.28682e-08	2.02054e-07
Alox12e	-0.427694	4.14122	1.29808e-08	2.03564e-07
Ceacam18	2.33063	-0.565585	1.29986e-08	2.03585e-07
Dcaf6	-0.424281	4.28873	1.31991e-08	2.06464e-07
Rmnd5a	-0.37863	6.6359	1.36825e-08	2.13754e-07
Fech	-0.353075	5.18123	1.39676e-08	2.17933e-07
Map7d1	0.30097	6.72508	1.46417e-08	2.28164e-07
Itsn1	0.647481	3.36327	1.4805e-08	2.30418e-07
Phc1	-0.395102	4.66168	1.49456e-08	2.32313e-07
Klhl24	-0.585259	5.83184	1.50932e-08	2.34315e-07
Smc4	-0.3116	7.8677	1.5189e-08	2.35505e-07
Fkbp1a	0.446514	6.02022	1.52279e-08	2.35813e-07
Rnf144b	-0.401365	7.60263	1.53012e-08	2.36652e-07
Sumo1	0.355334	6.26517	1.53732e-08	2.37469e-07
Kars	0.258535	7.01832	1.55034e-08	2.39181e-07
Ntmt1	0.606929	3.26349	1.55853e-08	2.40145e-07
Rsl1d1	0.302765	6.36956	1.58242e-08	2.43523e-07
Nek9	-0.350856	6.80824	1.58601e-08	2.43772e-07
Socs1	0.740719	5.92683	1.59254e-08	2.44472e-07
Ncoa7	-0.521505	5.83286	1.60267e-08	2.45723e-07
Pitpna	0.300561	8.07641	1.65077e-08	2.52502e-07
Kif18b	-0.366633	6.04517	1.65166e-08	2.52502e-07
Osbpl5	-0.666806	3.48124	1.65301e-08	2.52502e-07
Stfa2	1.02107	2.36008	1.66012e-08	2.53276e-07
Eef2k	-0.262654	8.59367	1.70339e-08	2.59557e-07
Ncapd3	-0.488297	6.60608	1.7168e-08	2.61278e-07
Cmtm4	-0.516194	3.16756	1.74807e-08	2.65711e-07
Bysl	0.46114	5.15967	1.76648e-08	2.6818e-07
Selenoo	-0.426025	4.075	1.7823e-08	2.7025e-07
Cycs	0.491003	4.99182	1.809e-08	2.73963e-07
Pbld1	-1.60631	0.669532	1.82295e-08	2.75739e-07
Mvb12b	-0.320935	6.76801	1.82524e-08	2.75747e-07
Psmc3	0.303301	7.14973	1.95313e-08	2.94708e-07
Gpr171	0.599678	3.11189	2.02508e-08	3.05193e-07
Evi5	-0.49798	4.72806	2.04362e-08	3.07612e-07
Zswim4	0.402523	5.43466	2.04711e-08	3.07763e-07
Cd53	0.343483	9.07309	2.11707e-08	3.17895e-07
Trib3	0.564866	4.29511	2.1203e-08	3.17993e-07
Rell1	-0.370803	5.67915	2.13008e-08	3.19074e-07
Myl4	3.62966	-1.22587	2.18005e-08	3.26164e-07
Ndst1	-0.429701	7.29781	2.18631e-08	3.26705e-07
Cit	-0.483794	5.8723	2.20919e-08	3.29462e-07
Yars	0.328142	6.23683	2.21008e-08	3.29462e-07
Hip1	0.66078	3.65022	2.25585e-08	3.35879e-07
Hmmr	-0.393157	6.53665	2.30777e-08	3.43197e-07
Aldh3a2	-0.556229	6.5739	2.45336e-08	3.6441e-07
Efhd2	0.336886	7.24911	2.46173e-08	3.65216e-07
Tes	0.329977	6.77472	2.5084e-08	3.71694e-07
Vamp5	1.05544	2.21159	2.54459e-08	3.76606e-07
Mybbp1a	0.297028	7.58794	2.57256e-08	3.80291e-07
Fbxo3	-0.298979	6.05308	2.57756e-08	3.80575e-07
Tlr7	-0.693985	3.05966	2.66282e-08	3.92695e-07
Hax1	0.411668	5.55979	2.66989e-08	3.93268e-07
Hspa9	0.252446	8.00223	2.69979e-08	3.972e-07
Traf3ip2	1.19971	0.980365	2.81442e-08	4.13573e-07
Sdc1	-1.4747	1.75223	2.81891e-08	4.1374e-07
Numa1	-0.36574	7.72144	2.89974e-08	4.251e-07
Pcmtd2	-0.478607	4.55886	2.98155e-08	4.36576e-07
Dennd2d	-0.434897	5.11636	3.08377e-08	4.5101e-07
Zscan29	-0.37348	5.23659	3.09913e-08	4.52332e-07
Zfp592	-0.289797	6.33855	3.10012e-08	4.52332e-07
Gata2	0.302423	7.62339	3.14262e-08	4.57993e-07
Bcat1	1.06411	1.98189	3.17071e-08	4.61543e-07
Abca1	-0.930265	2.73581	3.18122e-08	4.62529e-07
Ptp4a3	0.454178	6.68279	3.22923e-08	4.68959e-07
Ica1	1.13223	1.70838	3.2796e-08	4.75715e-07
Ticrr	-0.469293	5.35092	3.45397e-08	5.00421e-07
Cdk18	0.351709	5.76899	3.48216e-08	5.03915e-07
Cpd	-0.445387	8.3092	3.60962e-08	5.21751e-07
Srprb	0.288585	5.90805	3.65875e-08	5.28235e-07
Ndufaf7	0.434262	3.96976	3.68142e-08	5.30888e-07
Siglec1	-1.74266	0.64095	3.68847e-08	5.31286e-07
Psma4	0.35191	6.73337	3.74212e-08	5.38386e-07
Prc1	-0.303459	6.92645	3.74874e-08	5.38712e-07
Man1c1	-0.303715	5.82118	3.80488e-08	5.46146e-07
Tstd3	0.428375	4.00994	3.8422e-08	5.5054e-07
Pdia6	0.231313	9.19231	3.84439e-08	5.5054e-07
Myo1c	0.333555	6.85849	3.85846e-08	5.51916e-07
Smchd1	-0.413905	6.73445	3.8716e-08	5.52531e-07
Itpr3	-0.495936	6.43652	3.87169e-08	5.52531e-07
Nhsl2	-0.682579	8.38631	3.88296e-08	5.53501e-07
Fbxo10	-1.08448	1.1854	3.9404e-08	5.61043e-07
Itk	0.748265	2.44354	4.07347e-08	5.79323e-07
Pglyrp2	-0.635681	2.79233	4.12561e-08	5.86064e-07
Litaf	0.313075	7.3409	4.15491e-08	5.8955e-07
Eif1a	0.301587	6.12611	4.20196e-08	5.95111e-07
Cldn15	-0.698698	2.54772	4.20373e-08	5.95111e-07
Amdhd2	0.418909	5.22405	4.22905e-08	5.98011e-07
Setd2	-0.413977	6.81721	4.30154e-08	6.07568e-07
Vdr	1.61848	0.365509	4.31353e-08	6.08566e-07
Plekho1	0.514149	3.48073	4.34743e-08	6.12651e-07
Snrpc	0.45082	5.62006	4.50224e-08	6.33745e-07
Mtmr3	-0.376759	7.97154	4.51756e-08	6.3518e-07
St6galnac4	0.408869	5.21452	4.55936e-08	6.40329e-07
Zfp646	-0.433613	5.89126	4.65196e-08	6.52558e-07
Fpr2	0.714352	6.18999	4.66189e-08	6.52558e-07
Ppid	0.370099	6.16681	4.66226e-08	6.52558e-07
Rgs2	-0.390992	6.56399	4.71613e-08	6.59352e-07
Neto2	-0.469381	4.11403	4.7755e-08	6.66899e-07
Srxn1	0.542889	5.59189	4.8556e-08	6.77321e-07
Kif13b	-0.565684	5.13928	4.97384e-08	6.93033e-07
Pmaip1	0.497341	5.30403	4.98105e-08	6.93257e-07
Smn1	0.400082	4.59552	5.18884e-08	7.21365e-07
Setd7	-0.473151	7.04632	5.25598e-08	7.2988e-07
Timm17a	0.40989	5.02037	5.28722e-08	7.33395e-07
Svil	-0.459624	6.33763	5.3124e-08	7.36062e-07
Nupr1	0.918137	2.28479	5.3247e-08	7.3694e-07
Zeb1	-0.421869	4.89469	5.35725e-08	7.40617e-07
Myo1f	-0.233395	9.27723	5.40317e-08	7.46132e-07
Itgb2l	-0.402346	5.93892	5.43924e-08	7.50276e-07
Pebp1	0.354554	7.03806	5.52818e-08	7.61694e-07
Tnfsf13b	-1.64486	0.827575	5.7298e-08	7.88596e-07
Ssr2	0.388118	7.74887	5.77154e-08	7.93244e-07
Clec4d	0.761293	6.40433	5.77639e-08	7.93244e-07
Slc25a4	0.323746	5.5107	5.79327e-08	7.9468e-07
Tex2	-0.426757	7.30082	5.84527e-08	8.00925e-07
Dlgap5	-0.341488	6.38757	5.9722e-08	8.17412e-07
Il12rb2	0.609274	4.09033	6.07781e-08	8.30947e-07
Ppa1	0.4742	5.7025	6.15089e-08	8.4001e-07
Chchd4	0.456407	4.80608	6.33556e-08	8.64276e-07
Wdr62	-0.378354	4.72462	6.62897e-08	9.03044e-07
Serpinb6a	-0.457199	4.14847	6.63434e-08	9.03044e-07
Timp2	-0.299677	6.86781	6.85748e-08	9.32391e-07
Grk5	0.627445	3.62963	6.87989e-08	9.34411e-07
Mkln1	-0.275256	6.56403	6.91654e-08	9.38359e-07
Adamts10	-0.397018	4.95683	7.03644e-08	9.53581e-07
Il4i1	1.34181	3.78676	7.2613e-08	9.82976e-07
Aldh1a2	2.85063	-1.41821	7.33725e-08	9.92173e-07
Prkacb	-0.381532	6.72216	7.34964e-08	9.92763e-07
Elovl5	-0.272744	7.12902	7.4221e-08	1.00058e-06
Polr2e	0.451084	5.27707	7.42365e-08	1.00058e-06
Mydgf	0.396034	6.24683	7.46595e-08	1.00518e-06
Ms4a4a	1.67743	-0.10463	7.72132e-08	1.03843e-06
Dohh	0.483484	4.94685	7.83065e-08	1.05199e-06
Add1	-0.300324	8.16287	7.87479e-08	1.05678e-06
Ero1a	0.628415	9.8097	7.91471e-08	1.06098e-06
Stambpl1	0.532413	3.49807	8.02721e-08	1.0749e-06
Cnbp	0.27893	7.81275	8.24485e-08	1.10285e-06
Cd180	-0.610093	4.51993	8.37647e-08	1.11924e-06
Set	0.303471	8.34341	8.44282e-08	1.12689e-06
Slc22a15	-0.433305	4.51389	8.52249e-08	1.1363e-06
Cyba	0.402996	9.04702	8.5768e-08	1.14231e-06
Braf	-0.618837	5.93652	8.71195e-08	1.15906e-06
Diablo	0.366077	4.42971	8.75171e-08	1.1631e-06
Mrpl12	0.514198	5.59367	8.76931e-08	1.16419e-06
Foxred2	-0.389052	5.58855	8.99651e-08	1.19307e-06
Rsl24d1	0.317991	5.57591	9.03786e-08	1.19727e-06
Tmed9	0.316503	7.7872	9.13802e-08	1.20925e-06
Chmp2a	0.411976	6.26564	9.16737e-08	1.21184e-06
Sp3	-0.46196	6.42138	9.18897e-08	1.21339e-06
Nolc1	0.303748	6.63966	9.43369e-08	1.24415e-06
Atp11b	-0.545653	8.39587	9.44197e-08	1.24415e-06
Mcpt8	0.44201	5.24954	9.46368e-08	1.24568e-06
Mrpl19	0.350938	5.36437	9.56452e-08	1.25762e-06
Tnfrsf11a	-1.26084	1.26486	9.65097e-08	1.26764e-06
Fry	-0.577401	5.62693	9.66206e-08	1.26775e-06
Frat2	-0.448073	4.35919	9.73533e-08	1.27601e-06
Eif3i	0.321705	6.67193	9.82671e-08	1.28662e-06
Zfp523	0.326083	5.23046	1.00209e-07	1.31067e-06
Ctu2	0.553816	4.79856	1.01159e-07	1.32169e-06
Grwd1	0.595486	4.29753	1.01727e-07	1.32676e-06
Cdan1	-0.287779	5.09242	1.01762e-07	1.32676e-06
Zbtb44	-0.325704	5.25525	1.02084e-07	1.32956e-06
Cd44	0.314998	8.8387	1.04046e-07	1.35262e-06
Kif2c	-0.309231	5.56134	1.04073e-07	1.35262e-06
Mbp	-0.308355	6.64547	1.04385e-07	1.35525e-06
Tmem94	-0.248776	5.92262	1.06718e-07	1.38353e-06
Aoah	0.334165	6.27289	1.06787e-07	1.38353e-06
Fpr1	0.741059	6.19882	1.07212e-07	1.38759e-06
Ube2a	0.338607	6.15294	1.08102e-07	1.39765e-06
Ccna2	-0.286789	7.59674	1.12802e-07	1.45629e-06
Sytl3	-1.2468	0.893847	1.12874e-07	1.45629e-06
Shmt2	0.346673	7.18423	1.13333e-07	1.4607e-06
Cct5	0.258935	8.16405	1.14789e-07	1.47792e-06
Hdac4	-0.341222	5.40777	1.15382e-07	1.48402e-06
Ptprcap	0.460937	5.51973	1.16163e-07	1.49251e-06
Glrx3	0.314495	6.04389	1.22687e-07	1.57469e-06
Tent5a	-0.368687	8.04658	1.22856e-07	1.57523e-06
Pcnx	-0.325865	6.75807	1.24117e-07	1.58975e-06
Synj2	0.791073	1.94343	1.24949e-07	1.59875e-06
Psmb7	0.362046	6.40805	1.26548e-07	1.61754e-06
Zdhhc3	-0.272996	7.27666	1.26902e-07	1.62039e-06
Tlr4	0.745572	4.2779	1.27355e-07	1.6245e-06
Phf20l1	-0.448092	7.09931	1.32474e-07	1.6872e-06
Dock11	-0.391215	7.12639	1.32543e-07	1.6872e-06
Snu13	0.342363	6.42523	1.32794e-07	1.68865e-06
Mrpl15	0.371182	4.9538	1.33501e-07	1.6959e-06
Zfp467	-0.957436	1.48899	1.35936e-07	1.72506e-06
Gfod1	-0.435415	7.1	1.37425e-07	1.74218e-06
F2r	0.309945	5.76386	1.39447e-07	1.76599e-06
Klhl6	-0.235935	7.51005	1.39864e-07	1.76946e-06
Dgat1	-0.540768	6.46704	1.40538e-07	1.77617e-06
Batf	0.527021	3.96854	1.41701e-07	1.78905e-06
Lrrc1	0.334164	4.84782	1.4673e-07	1.85066e-06
Slc19a1	0.421377	4.28106	1.48888e-07	1.87596e-06
St8sia4	-0.655656	5.37867	1.49606e-07	1.88309e-06
Pwp2	0.361763	4.89304	1.52929e-07	1.92296e-06
Znfx1	-0.558059	6.56905	1.555e-07	1.9533e-06
Serf1	1.20257	1.51333	1.58864e-07	1.99354e-06
Itga4	-0.605078	7.06194	1.59956e-07	2.00521e-06
Brix1	0.365214	5.2623	1.60611e-07	2.01138e-06
Arhgap25	-0.257853	6.20372	1.61039e-07	2.01261e-06
Atp6v1e1	0.420816	6.54667	1.61041e-07	2.01261e-06
Pias3	-0.355078	4.48988	1.61197e-07	2.01261e-06
Lat	0.762904	2.31699	1.62781e-07	2.03034e-06
Vars	0.246536	7.77168	1.64351e-07	2.04785e-06
Crtc1	-0.368131	5.28134	1.69192e-07	2.10605e-06
Ly6e	0.446992	11.2278	1.70262e-07	2.11724e-06
Colgalt1	0.299818	7.05981	1.71701e-07	2.13299e-06
Rbm47	0.61919	2.79124	1.76615e-07	2.19184e-06
Otulin	0.438442	5.04328	1.76911e-07	2.19331e-06
Zfp385a	0.603177	2.98376	1.78704e-07	2.21332e-06
Jakmip1	-0.644845	2.86624	1.81611e-07	2.24708e-06
Kif14	-0.512632	5.41629	1.8296e-07	2.2615e-06
Pla2g7	0.493234	7.26969	1.83191e-07	2.2621e-06
Tbc1d8	-0.247101	6.66498	1.8894e-07	2.33076e-06
Tfdp1	-0.265143	8.60777	1.92016e-07	2.36634e-06
Cav1	-2.25104	-0.137434	1.92603e-07	2.37122e-06
Ednrb	1.94912	-0.920991	1.97889e-07	2.43388e-06
Chp1	-0.229576	6.91934	2.00207e-07	2.45994e-06
Pgap6	-0.353916	4.75381	2.04679e-07	2.5124e-06
Tuba1a	0.374714	6.61999	2.05019e-07	2.51407e-06
Noc2l	0.301553	6.8208	2.0548e-07	2.51723e-06
Faap100	0.474087	3.5561	2.06105e-07	2.52062e-06
Fdx2	0.783877	3.54188	2.06164e-07	2.52062e-06
Bsg	0.26928	8.19966	2.08944e-07	2.5518e-06
Alox15	-0.220799	10.709	2.09127e-07	2.5518e-06
9930111J21Rik2	-0.896519	6.11551	2.0976e-07	2.557e-06
Fam83f	-1.83619	-0.379238	2.11179e-07	2.56951e-06
Acadvl	0.297005	5.88908	2.11201e-07	2.56951e-06
Txnrd1	0.342813	7.29976	2.12332e-07	2.58073e-06
Spint1	1.93202	0.707042	2.12675e-07	2.58236e-06
Lrp4	-0.510591	5.99335	2.16743e-07	2.62918e-06
Atp2c1	-0.341551	6.46792	2.19302e-07	2.65761e-06
Gstt1	3.13911	-1.15466	2.25824e-07	2.73398e-06
Rnaset2b	0.35107	7.51206	2.26047e-07	2.734e-06
Samsn1	0.325504	6.85708	2.26534e-07	2.73721e-06
Parp8	-0.330609	5.21192	2.27196e-07	2.74254e-06
Acss1	-0.314711	7.01304	2.36261e-07	2.84918e-06
Ddx60	-1.28698	4.09197	2.37324e-07	2.85921e-06
Ceacam16	0.810899	1.86666	2.38271e-07	2.86783e-06
Cct7	0.25178	8.05869	2.38865e-07	2.87218e-06
Cd84	-0.372242	7.79661	2.39801e-07	2.88063e-06
AC084822.1	-0.917643	2.17218	2.41329e-07	2.89618e-06
Tmem50b	-0.296206	6.34306	2.41937e-07	2.90067e-06
Psmb4	0.389997	7.20206	2.48209e-07	2.97298e-06
Baz1b	-0.311818	7.8736	2.52258e-07	3.01856e-06
Cdk5rap2	-0.392701	5.28889	2.53679e-07	3.03262e-06
Gpbp1l1	-0.301239	6.33386	2.57498e-07	3.07301e-06
N4bp2l1	-0.392022	4.77757	2.57553e-07	3.07301e-06
Ccnd2	0.581214	5.97328	2.59331e-07	3.09124e-06
Gng2	-0.298866	5.8556	2.60669e-07	3.1042e-06
Ddx39a	0.276068	7.09845	2.64668e-07	3.14581e-06
Plekhg3	-0.307762	6.41697	2.64778e-07	3.14581e-06
Narf	-0.396044	6.07415	2.64926e-07	3.14581e-06
Rpn1	0.22772	9.06444	2.66643e-07	3.16295e-06
Itih5	-0.991011	2.08187	2.66881e-07	3.16295e-06
Atad3a	0.326278	5.24731	2.67628e-07	3.16877e-06
Kif24	-0.633086	4.37123	2.71419e-07	3.21058e-06
Plekhm1	-0.284125	5.91036	2.74373e-07	3.24242e-06
Brip1	-0.423532	4.95643	2.78909e-07	3.29288e-06
Rcl1	0.378472	4.39998	2.7978e-07	3.30001e-06
Ankrd44	-0.419697	7.83083	2.82531e-07	3.32929e-06
Txn2	0.386019	6.56026	2.89032e-07	3.39952e-06
Grm1	-3.29675	-1.2395	2.8904e-07	3.39952e-06
Tpx2	-0.242739	7.44836	2.94899e-07	3.46513e-06
Atp5g1	0.487737	6.66366	2.97515e-07	3.49256e-06
Slc28a3	2.66331	-0.956398	2.98012e-07	3.4929e-06
Rnf38	-0.373285	6.5243	2.98109e-07	3.4929e-06
Ifitm2	0.39872	7.20978	3.01474e-07	3.52898e-06
Atp11c	-0.349121	5.06894	3.02865e-07	3.54192e-06
Castor2	-0.553018	2.83252	3.42418e-07	4.0007e-06
Ston2	-0.510099	6.53696	3.46205e-07	4.04113e-06
Stk40	0.257614	6.27403	3.47231e-07	4.04928e-06
Tars	0.269382	6.97902	3.48629e-07	4.0602e-06
Ripk2	0.483397	4.1602	3.48823e-07	4.0602e-06
Anxa7	0.268192	6.61963	3.50261e-07	4.0731e-06
Dctd	0.61083	2.91554	3.56508e-07	4.14185e-06
Rnf167	-0.374109	6.50821	3.60368e-07	4.18277e-06
Dynll1	0.306571	6.93099	3.63511e-07	4.21529e-06
Eef1d	0.35743	6.93943	3.66616e-07	4.24732e-06
Atp5b	0.225369	9.46078	3.68034e-07	4.25622e-06
Nars	0.255889	7.56923	3.68072e-07	4.25622e-06
Trp53	0.292748	7.04993	3.69012e-07	4.2631e-06
Aldh6a1	-0.433739	3.50116	3.74113e-07	4.318e-06
Suclg1	0.287768	6.26608	3.75203e-07	4.32655e-06
Tifab	0.687663	2.83172	3.80556e-07	4.38419e-06
Stxbp5	-0.261125	8.43853	3.82277e-07	4.39779e-06
Nin	-0.458938	9.03112	3.82447e-07	4.39779e-06
Akna	-0.292324	8.61249	3.89683e-07	4.47684e-06
Plekha3	0.314273	5.23849	3.95378e-07	4.53805e-06
Olfml2b	0.458797	3.98586	3.97878e-07	4.5625e-06
Rnf126	0.365492	5.88286	4.05363e-07	4.64024e-06
Aars	0.260674	7.26488	4.05407e-07	4.64024e-06
Atrn	-0.477077	7.42504	4.08596e-07	4.67242e-06
Timm23	0.316277	6.74563	4.13884e-07	4.72852e-06
Mast3	-0.299953	7.31028	4.21094e-07	4.80645e-06
Incenp	-0.245184	7.36077	4.27143e-07	4.871e-06
Hspa1a	2.66789	1.57033	4.28241e-07	4.87902e-06
Psme2	0.360797	7.75871	4.29128e-07	4.88464e-06
Prss57	-0.264393	7.47658	4.30155e-07	4.89183e-06
Hsph1	0.32884	5.76023	4.32481e-07	4.91377e-06
Arf4	0.284989	6.69818	4.34285e-07	4.92973e-06
Per3	-0.688995	3.14716	4.3753e-07	4.96202e-06
Zfyve27	-0.282798	6.21432	4.44684e-07	5.03853e-06
Pias1	-0.316025	5.58569	4.46572e-07	5.0553e-06
Rnf26	-0.262611	6.8171	4.58736e-07	5.18825e-06
Bcl2a1c	2.68688	-0.933821	4.71907e-07	5.33233e-06
Pygl	-0.238603	9.76552	4.75679e-07	5.37005e-06
Rad21	-0.343731	8.02697	4.77192e-07	5.38223e-06
Arhgap35	-0.438861	4.2866	4.78676e-07	5.39404e-06
Plin3	-0.286086	6.24534	4.79247e-07	5.39557e-06
Agl	-0.43897	6.10057	4.89234e-07	5.50299e-06
Stip1	0.21145	7.28048	4.90366e-07	5.51071e-06
Timm8a1	0.439857	4.70658	4.92595e-07	5.53074e-06
I830077J02Rik	-0.264748	6.2233	4.94649e-07	5.54877e-06
Ccdc126	-0.71279	2.15858	4.95326e-07	5.55133e-06
Rab7	0.248195	8.44873	4.985e-07	5.58185e-06
Ifi206	-2.77735	2.50638	5.08095e-07	5.68414e-06
Nans	0.261209	6.60304	5.09821e-07	5.69829e-06
Plekhg2	-0.538201	2.99948	5.19281e-07	5.7988e-06
Esco2	-0.41339	5.07932	5.20711e-07	5.80952e-06
Pfkm	0.356785	4.26715	5.21237e-07	5.81014e-06
Zc3h12c	1.04354	2.87659	5.3324e-07	5.93859e-06
Ran	0.265233	8.53783	5.39706e-07	6.0052e-06
Adprh	0.300396	6.26569	5.4202e-07	6.02553e-06
Csf2ra	0.394746	6.43163	5.49193e-07	6.09978e-06
Nsd2	-0.300987	6.96055	5.55099e-07	6.15986e-06
Rpl7l1	0.243948	6.9786	5.58438e-07	6.19136e-06
Mlst8	-0.274789	5.9239	5.68121e-07	6.29308e-06
Synpo	2.37677	-0.460425	5.78975e-07	6.40757e-06
Pxn	-0.227745	8.36091	5.8414e-07	6.45895e-06
Tcn2	-0.242616	7.71556	5.89745e-07	6.51511e-06
Nhp2	0.513187	5.97914	5.95214e-07	6.56965e-06
Abhd15	-0.5402	3.8562	6.04603e-07	6.66734e-06
Zdhhc6	0.263688	6.05391	6.06147e-07	6.67841e-06
2610001J05Rik	0.33582	5.12188	6.16537e-07	6.78685e-06
Rnf7	0.323383	5.37128	6.17586e-07	6.79235e-06
Mea1	0.422643	5.07532	6.20445e-07	6.8142e-06
Rgs12	-0.421531	4.70967	6.20675e-07	6.8142e-06
Polr3d	0.468704	3.58884	6.2236e-07	6.82665e-06
Nop56	0.313615	7.02611	6.2508e-07	6.84586e-06
Qsox1	0.306365	6.33955	6.25532e-07	6.84586e-06
Eif4ebp1	0.379231	6.01302	6.25771e-07	6.84586e-06
Wrn	-0.504834	5.57594	6.4735e-07	7.07567e-06
Kif23	-0.319301	6.35508	6.61123e-07	7.21984e-06
Nab1	0.342934	5.99111	6.63547e-07	7.23991e-06
Bzw2	0.348866	5.09967	6.65506e-07	7.2549e-06
Pde3b	-0.387417	5.51651	6.68034e-07	7.27605e-06
Plcb2	-0.314934	8.60243	6.72111e-07	7.314e-06
Rrp12	0.28536	5.10523	6.88116e-07	7.4816e-06
Cntrl	-0.358092	7.14229	6.89659e-07	7.4918e-06
Nipal3	-0.29162	5.75139	6.9628e-07	7.55317e-06
Eif4e	0.249079	6.5834	6.96821e-07	7.55317e-06
Acpp	-0.69886	6.33703	6.9714e-07	7.55317e-06
Ano10	-0.470751	4.09594	7.06923e-07	7.65246e-06
Ltf	-0.305074	9.84865	7.4686e-07	8.0777e-06
Ypel3	-0.526439	5.8481	7.61813e-07	8.23223e-06
Slc28a2	-0.320619	5.15142	7.64568e-07	8.2548e-06
Wnk2	3.25526	-0.980413	7.96625e-07	8.59341e-06
Reck	-0.449502	3.53801	7.97944e-07	8.59762e-06
Clspn	-0.360415	6.0907	7.98405e-07	8.59762e-06
Cyc1	0.292195	6.34127	8.02798e-07	8.6374e-06
Clec10a	1.32917	0.833989	8.14499e-07	8.7554e-06
H2-DMb2	0.711116	2.44827	8.1518e-07	8.7554e-06
Ifit2	-2.46558	4.84967	8.16632e-07	8.76339e-06
Ppp1r21	0.305672	5.55966	8.18498e-07	8.7758e-06
Bet1l	0.307154	5.01467	8.31121e-07	8.90342e-06
Slc48a1	0.279648	6.69717	8.3311e-07	8.91249e-06
Ddb2	-0.596439	3.50482	8.33407e-07	8.91249e-06
Micos13	0.450533	4.93099	8.39222e-07	8.96692e-06
Lrba	-0.578475	5.06817	8.42086e-07	8.98976e-06
Bard1	-0.302795	4.49628	8.44093e-07	9.00341e-06
Exosc3	0.401303	4.9941	8.61564e-07	9.18185e-06
Tufm	0.351303	5.81978	8.82785e-07	9.39991e-06
Nek2	-0.29144	5.27946	8.83589e-07	9.40038e-06
Stil	-0.438142	5.21532	8.85842e-07	9.41626e-06
App	0.497949	5.55414	9.10809e-07	9.67334e-06
Ranbp9	-0.241721	6.09984	9.13466e-07	9.69323e-06
Krt83	-1.587	-0.112039	9.19402e-07	9.74787e-06
Golim4	-0.335415	7.14476	9.22039e-07	9.76745e-06
Zfp658	1.4966	0.0840826	9.29945e-07	9.84277e-06
Hjurp	-0.3679	7.87558	9.45754e-07	1.00016e-05
Fancm	-0.422741	4.63693	9.4921e-07	1.00295e-05
Camk1d	-0.457054	5.73948	9.56837e-07	1.01015e-05
Col11a2	-0.371776	5.00158	9.59993e-07	1.01262e-05
Nemp1	-0.406471	4.77062	9.68856e-07	1.02109e-05
Lilr4b	0.309963	8.51767	9.80505e-07	1.03249e-05
Guk1	0.514989	4.24256	9.81523e-07	1.03269e-05
Plpp5	0.351676	4.72814	9.95393e-07	1.04639e-05
Rassf5	-0.246228	7.90448	1.00821e-06	1.05896e-05
Manf	0.368822	7.98228	1.01498e-06	1.06517e-05
Adrm1	0.350238	6.51426	1.0159e-06	1.06523e-05
Il1r2	0.42966	6.58274	1.03209e-06	1.08129e-05
Timm50	0.355162	5.34819	1.03873e-06	1.08698e-05
Tmem147	0.467431	5.04388	1.03927e-06	1.08698e-05
Sesn2	0.238636	6.11197	1.04737e-06	1.09452e-05
Cdkn3	-0.351702	4.80109	1.05267e-06	1.09905e-05
Ugdh	-0.293179	5.64962	1.05348e-06	1.09905e-05
Enpp5	-0.550182	2.8861	1.07555e-06	1.12113e-05
Ppp1r14b	0.555253	6.21654	1.07773e-06	1.12245e-05
Ruvbl2	0.278173	6.37478	1.09838e-06	1.143e-05
Slc25a5	0.252875	8.49278	1.10343e-06	1.14729e-05
Map3k9	-0.655655	5.44442	1.11876e-06	1.16225e-05
Rasgrp2	-0.296454	6.91204	1.127e-06	1.16983e-05
G6pc3	0.320779	5.41542	1.13164e-06	1.17366e-05
Fam167a	1.31441	0.490183	1.13974e-06	1.18108e-05
Bbs9	-0.395743	3.59176	1.1433e-06	1.18283e-05
Ggt5	0.697137	2.57368	1.14415e-06	1.18283e-05
Tomm20	0.366973	6.29761	1.14431e-06	1.18283e-05
Ebna1bp2	0.35743	6.37957	1.15868e-06	1.19669e-05
Ehd3	2.28231	-0.886945	1.16617e-06	1.20342e-05
Plscr1	0.53545	3.90634	1.17357e-06	1.21005e-05
Ip6k1	-0.268553	6.93626	1.1772e-06	1.21186e-05
Kcmf1	0.27794	5.87891	1.17729e-06	1.21186e-05
Parp3	0.311369	5.16343	1.20953e-06	1.24402e-05
Gorasp2	0.219499	7.23294	1.22045e-06	1.25376e-05
Rad50	-0.297153	5.59152	1.22103e-06	1.25376e-05
Mppe1	-0.267178	5.54621	1.22415e-06	1.25592e-05
Nat10	0.298039	5.30563	1.2345e-06	1.26549e-05
Mib2	-0.391946	4.34065	1.25281e-06	1.28319e-05
Rfx7	-0.399546	6.58126	1.25483e-06	1.2842e-05
Vps29	0.339604	5.11959	1.26184e-06	1.29031e-05
Gcnt1	-0.388947	7.4414	1.26426e-06	1.29171e-05
Hivep2	1.01388	2.65271	1.30871e-06	1.33603e-05
Hcls1	0.283716	8.43219	1.3118e-06	1.33808e-05
Dnmt1	-0.255778	8.1652	1.32969e-06	1.35521e-05
Rock2	-0.351577	6.19582	1.33188e-06	1.35632e-05
Snrpd3	0.404053	6.15267	1.34043e-06	1.36391e-05
Sephs2	-0.231359	7.18068	1.34813e-06	1.37062e-05
Bank1	-0.476218	4.16792	1.35303e-06	1.37447e-05
Hacd1	0.505026	3.63545	1.35552e-06	1.37587e-05
Spag5	-0.34492	6.13231	1.37618e-06	1.3957e-05
Unc5b	0.774353	4.48657	1.39338e-06	1.41198e-05
Usp32	-0.472438	5.7298	1.40565e-06	1.42325e-05
Coq10b	0.342282	4.49104	1.41077e-06	1.42727e-05
Ssx2ip	-0.324003	4.83517	1.42807e-06	1.44359e-05
Ifit3b	-3.43195	3.39423	1.43336e-06	1.44775e-05
Gm42427	-0.264003	9.81327	1.44203e-06	1.45532e-05
Wdr18	0.339491	5.1986	1.45174e-06	1.46386e-05
Errfi1	1.33115	0.832242	1.45286e-06	1.46386e-05
Sec13	0.267073	7.00586	1.46426e-06	1.47397e-05
Gart	0.257078	6.56137	1.46528e-06	1.47397e-05
Cpne3	-0.558767	6.49441	1.47789e-06	1.48546e-05
Usp10	0.3378	4.9248	1.50454e-06	1.51101e-05
Mrpl20	0.466858	5.40801	1.50968e-06	1.51495e-05
Ciart	0.560302	2.43096	1.5298e-06	1.5339e-05
Gpr183	0.456975	3.29349	1.53657e-06	1.53943e-05
Uba5	0.298272	5.81594	1.54056e-06	1.54218e-05
Shmt1	0.354437	4.88387	1.58655e-06	1.58693e-05
Celsr1	-0.410869	5.19956	1.59381e-06	1.59291e-05
Fzd2	-0.660412	2.16803	1.6159e-06	1.61368e-05
Prdx3	0.286561	5.7603	1.62841e-06	1.62486e-05
Kdm4a	-0.24947	7.06873	1.64276e-06	1.63786e-05
Cct8	0.276496	7.85054	1.66307e-06	1.65678e-05
Cep152	-0.337791	4.88375	1.67252e-06	1.66485e-05
Abcc1	0.390153	7.45646	1.69109e-06	1.68198e-05
Smc1a	-0.233884	7.6741	1.70045e-06	1.68993e-05
Serbp1	0.221046	8.60597	1.71606e-06	1.70407e-05
Pde7a	-0.302567	5.91767	1.73427e-06	1.72078e-05
Get3	0.329245	5.54669	1.73816e-06	1.72325e-05
Kif20b	-0.443645	6.37306	1.75536e-06	1.73892e-05
Ltv1	0.319008	5.4571	1.76332e-06	1.7454e-05
Sec61b	0.398775	6.86214	1.76717e-06	1.74781e-05
Ppp1r12a	-0.26349	7.41565	1.78294e-06	1.76201e-05
Psmd2	0.208033	7.88833	1.79759e-06	1.77507e-05
Prkcsh	0.285417	7.47546	1.8258e-06	1.80149e-05
Hlcs	-0.554372	2.94211	1.84488e-06	1.81886e-05
Utp4	0.297252	5.24098	1.89255e-06	1.86437e-05
Vnn3	-1.59798	-0.162357	1.90345e-06	1.87362e-05
Zfp831	-0.800398	3.8579	1.90586e-06	1.8745e-05
Sgpl1	0.378413	6.65856	1.9177e-06	1.88465e-05
Ncf2	-0.212219	8.93946	1.92971e-06	1.89494e-05
Eif1ax	0.314842	6.42794	1.93393e-06	1.89758e-05
Mrpl38	0.531728	4.1112	1.94288e-06	1.90367e-05
Trmt61a	0.425638	3.81305	1.94321e-06	1.90367e-05
Chchd3	0.258892	5.47064	1.94836e-06	1.9072e-05
H3f3b	0.256727	8.91095	1.96092e-06	1.91798e-05
Grpel1	0.32605	5.61283	1.99128e-06	1.94614e-05
Cth	1.03322	1.8524	2.02135e-06	1.97266e-05
Rnf44	-0.281669	6.99287	2.0216e-06	1.97266e-05
Krba1	-0.449344	6.47885	2.0399e-06	1.98895e-05
Syne1	-0.832218	10.1072	2.05007e-06	1.99728e-05
Tpcn1	-0.2904	6.17043	2.07384e-06	2.01885e-05
Slc25a23	-0.536455	4.21855	2.07867e-06	2.02196e-05
E2f4	0.24002	6.44988	2.08827e-06	2.02939e-05
Efcab14	-0.307394	5.87023	2.08958e-06	2.02939e-05
Gars	0.200196	7.28636	2.13872e-06	2.07548e-05
Nop14	0.311236	5.44799	2.14246e-06	2.07651e-05
Kif3b	-0.323028	6.66979	2.14314e-06	2.07651e-05
Brca1	-0.374707	5.79324	2.15261e-06	2.08405e-05
Atf5	0.558346	4.60809	2.19032e-06	2.1189e-05
Psmc5	0.413533	6.40575	2.19718e-06	2.12274e-05
Gstt3	0.740626	1.86623	2.19772e-06	2.12274e-05
Rab27a	-0.270557	7.95606	2.23076e-06	2.15298e-05
Emc7	0.287193	5.69234	2.23845e-06	2.15872e-05
Mier3	-0.442353	4.6059	2.24833e-06	2.16656e-05
Prmt7	0.376002	5.00197	2.25912e-06	2.17526e-05
Slc44a1	-0.470987	3.1508	2.29117e-06	2.2044e-05
Crlf3	-0.224448	6.8078	2.32522e-06	2.23543e-05
Thra	-0.456857	3.5953	2.34314e-06	2.25091e-05
Birc3	0.311374	6.30197	2.36941e-06	2.27438e-05
Cramp1l	-0.404583	5.77169	2.37405e-06	2.27707e-05
Gmppb	0.305856	5.47565	2.39809e-06	2.29834e-05
Gtf2e2	0.317599	5.0413	2.41499e-06	2.31275e-05
Hexa	0.27566	7.34989	2.43499e-06	2.33009e-05
Spata13	0.387456	6.28443	2.439e-06	2.33093e-05
Txn1	0.416868	7.888	2.43964e-06	2.33093e-05
Slc24a3	0.443377	3.56079	2.49049e-06	2.37694e-05
Tyk2	0.330158	7.01885	2.49163e-06	2.37694e-05
Pcnt	-0.373219	6.44878	2.51503e-06	2.39742e-05
Zhx3	-0.477926	3.73133	2.52649e-06	2.40649e-05
Aldh4a1	-0.263448	4.68712	2.555e-06	2.43177e-05
Sh3pxd2b	0.543346	3.44009	2.56318e-06	2.43768e-05
Pcp4l1	-1.39792	-0.00795418	2.57561e-06	2.44762e-05
Pink1	-0.317588	5.5542	2.58326e-06	2.453e-05
Far1	-0.336788	7.48125	2.58597e-06	2.4537e-05
Arid4a	-0.423695	6.08175	2.63947e-06	2.50254e-05
2310011J03Rik	0.336678	5.53932	2.64416e-06	2.50507e-05
Sptbn1	-0.44095	8.17861	2.6724e-06	2.52977e-05
Cnksr3	0.436516	3.49724	2.67432e-06	2.52977e-05
Drg2	0.267281	5.18797	2.70243e-06	2.55441e-05
Nanos1	-0.692355	2.20518	2.72217e-06	2.5711e-05
Ndufab1	0.40177	5.08744	2.72647e-06	2.5732e-05
E2f8	-0.318975	7.09166	2.7447e-06	2.58843e-05
Carns1	-0.888245	3.07461	2.75824e-06	2.59922e-05
Gab3	-0.564578	2.79231	2.80465e-06	2.64094e-05
Gvin1	-0.589689	9.01205	2.81058e-06	2.64451e-05
Rai14	0.759496	1.54496	2.82028e-06	2.65162e-05
Tusc2	0.39515	4.41965	2.83656e-06	2.66491e-05
Eif2b3	0.429543	3.55513	2.85242e-06	2.67777e-05
Pus1	0.3644	4.95172	2.85638e-06	2.67945e-05
Kdelr2	0.273594	6.24236	2.8762e-06	2.69412e-05
Zfp276	-0.325721	5.55534	2.87637e-06	2.69412e-05
Znrf2	-0.2389	6.9497	2.89826e-06	2.71257e-05
Nt5e	0.52109	4.73752	2.91523e-06	2.72639e-05
Rangrf	0.739751	2.79477	2.9423e-06	2.74963e-05
Lrrc59	0.251742	7.44224	2.95409e-06	2.75692e-05
Snx18	0.347535	5.48005	2.95456e-06	2.75692e-05
Comtd1	0.683275	3.39662	2.96586e-06	2.76538e-05
Sec61a1	0.224554	8.61879	2.99228e-06	2.78792e-05
Ifi44	-2.58655	0.229917	3.04917e-06	2.83664e-05
Fabp5	0.591171	4.47271	3.04917e-06	2.83664e-05
Psen2	0.397932	5.21276	3.06073e-06	2.84526e-05
Polr2c	0.380181	5.40081	3.09061e-06	2.87068e-05
Timm17b	0.313298	5.28634	3.09271e-06	2.87068e-05
Endog	0.931968	1.91015	3.12755e-06	2.90083e-05
Hectd3	-0.254532	5.63974	3.15119e-06	2.92058e-05
Ube2f	0.315947	5.58455	3.17192e-06	2.93759e-05
Maob	-0.768093	1.61512	3.19904e-06	2.96049e-05
Hvcn1	-0.224835	7.91517	3.22908e-06	2.98606e-05
Cenpf	-0.582189	6.43647	3.28788e-06	3.03721e-05
Txk	-0.964812	1.13884	3.29037e-06	3.03721e-05
Osbpl11	-0.360041	5.25991	3.29176e-06	3.03721e-05
AC120557.1	0.297577	5.28142	3.30459e-06	3.04677e-05
Mylk	-0.408156	7.05337	3.32364e-06	3.06206e-05
Ecm1	0.473335	3.55044	3.39673e-06	3.12706e-05
Yif1a	0.299213	5.16595	3.41133e-06	3.13817e-05
Klra2	-0.538178	4.18955	3.41865e-06	3.14102e-05
Prx	-0.757612	1.4054	3.4195e-06	3.14102e-05
Cnnm3	-0.379138	4.31407	3.44646e-06	3.16343e-05
Cd320	0.74442	2.18076	3.46864e-06	3.18143e-05
Ddost	0.205372	8.70697	3.47421e-06	3.18417e-05
Nsdhl	-0.276955	5.85842	3.5151e-06	3.21927e-05
Nbeal2	-0.290079	8.69275	3.61374e-06	3.30716e-05
Erp29	0.314578	7.73526	3.63169e-06	3.32113e-05
Fgd6	-0.438936	4.31674	3.68355e-06	3.36607e-05
Ccdc86	0.431673	4.56544	3.70663e-06	3.38466e-05
Eif2s1	0.266758	6.66553	3.71652e-06	3.39119e-05
Siglech	-0.570762	3.04706	3.74516e-06	3.4148e-05
Grn	-0.330385	8.47996	3.77281e-06	3.43748e-05
Eif3b	0.253321	8.05038	3.82676e-06	3.48174e-05
Bcas1	0.907824	2.29917	3.82702e-06	3.48174e-05
Haspin	-0.291941	4.75147	3.85342e-06	3.50319e-05
Prdm2	-0.475476	5.99871	3.90194e-06	3.54469e-05
Man2b1	-0.220403	10.5145	3.93491e-06	3.57202e-05
Atad2	-0.364108	6.86058	3.95138e-06	3.58434e-05
Elp5	0.363474	5.13524	3.96513e-06	3.59418e-05
Enoph1	0.391337	4.23906	3.97936e-06	3.60444e-05
Psmc1	0.299983	6.69355	3.99313e-06	3.61426e-05
Emilin1	0.23673	6.86022	4.09082e-06	3.69998e-05
Rps2	0.365134	10.3924	4.11726e-06	3.72118e-05
Calcoco1	-0.38244	4.48708	4.13708e-06	3.73636e-05
Pif1	-0.376438	4.85675	4.17509e-06	3.76793e-05
Fam160a1	-0.75481	2.64258	4.20476e-06	3.79194e-05
Ckap2	-0.292769	4.57411	4.21395e-06	3.79746e-05
Arhgap45	-0.226092	9.38703	4.28848e-06	3.86182e-05
Pes1	0.217692	6.7896	4.35274e-06	3.91683e-05
Prelid3b	0.307931	5.68557	4.35835e-06	3.91903e-05
Rab37	-0.273084	6.4778	4.40033e-06	3.9539e-05
Prkce	-0.420906	3.95739	4.40525e-06	3.95545e-05
Tnrc6c	-0.421638	5.79135	4.40868e-06	3.95566e-05
Traf1	1.46676	3.63928	4.41831e-06	3.95987e-05
Plekhm2	0.313631	5.03162	4.41977e-06	3.95987e-05
Nt5dc2	0.304935	6.35868	4.42897e-06	3.96524e-05
Hsp90aa1	0.212923	9.42593	4.43308e-06	3.96606e-05
Atp6v1c1	0.286279	6.0298	4.48506e-06	4.00966e-05
Tubgcp6	-0.335205	5.46288	4.514e-06	4.03261e-05
Ccdc85b	0.577573	2.97227	4.54053e-06	4.05339e-05
Apex1	0.429279	5.41704	4.5471e-06	4.05633e-05
Sumf2	0.413807	3.80367	4.6582e-06	4.15245e-05
Il21r	0.461965	3.9766	4.69339e-06	4.1808e-05
Blcap	0.278243	5.05073	4.70043e-06	4.18406e-05
5830415G21Rik	1.40564	0.817491	4.73419e-06	4.21108e-05
Brpf3	-0.340628	4.90312	4.78507e-06	4.25038e-05
Pdap1	0.312075	6.20432	4.78524e-06	4.25038e-05
Inpp5b	-0.266905	7.08405	4.81975e-06	4.27796e-05
Nifk	0.28962	5.64297	4.83258e-06	4.28627e-05
Kif18a	-0.499365	3.96392	4.83749e-06	4.28756e-05
Gucy2e	2.07038	-0.713723	4.87642e-06	4.31897e-05
Zbtb42	-0.270496	4.8629	4.93151e-06	4.36463e-05
Stard8	-0.496427	2.81138	4.97359e-06	4.39873e-05
Ube2n	0.226909	6.58977	5.15292e-06	4.55408e-05
Nr2c2	-0.667059	6.12621	5.16723e-06	4.56347e-05
Lgals1	0.337989	9.37035	5.19643e-06	4.58556e-05
9830107B12Rik	-0.413603	5.2156	5.19966e-06	4.58556e-05
Nr3c1	-0.443255	5.94844	5.20755e-06	4.58925e-05
Renbp	0.481185	4.24051	5.24843e-06	4.62198e-05
Wsb2	0.318081	5.67478	5.288e-06	4.65352e-05
Sesn3	-0.597115	3.79078	5.29514e-06	4.65648e-05
Vezf1	-0.270453	6.33837	5.33098e-06	4.68467e-05
Llph	0.364689	5.7695	5.38808e-06	4.73061e-05
Abca3	-0.478563	3.81728	5.3909e-06	4.73061e-05
Synrg	-0.302492	6.20745	5.39685e-06	4.73247e-05
Notch1	-0.430681	7.20874	5.46325e-06	4.78731e-05
Dkc1	0.238492	6.27969	5.54057e-06	4.85163e-05
Arid2	-0.472997	6.62133	5.59189e-06	4.8931e-05
Zmym3	-0.364991	5.28025	5.61577e-06	4.91052e-05
Psmd14	0.229639	6.64936	5.63485e-06	4.92373e-05
Psma1	0.299013	7.10105	5.66147e-06	4.94235e-05
Txnl1	0.319335	6.29557	5.66415e-06	4.94235e-05
Depdc5	-0.455689	4.52923	5.67307e-06	4.94665e-05
Pofut2	0.310758	5.0336	5.68339e-06	4.95216e-05
Prdm11	-0.573567	2.78956	5.74698e-06	5.00404e-05
Gnl1	0.39372	5.73444	5.76713e-06	5.01805e-05
Ciao2b	0.628838	3.63084	5.8472e-06	5.08415e-05
Mxi1	-0.230065	6.49917	5.94232e-06	5.16323e-05
Trpv2	0.255811	6.51079	5.99436e-06	5.20479e-05
Smpd5	0.502603	2.90319	6.00699e-06	5.21209e-05
Kit	-0.451994	4.6747	6.13715e-06	5.3213e-05
Prpf38a	0.27317	4.97676	6.22684e-06	5.39529e-05
Kntc1	-0.360863	6.0098	6.26225e-06	5.42217e-05
Utp18	0.307507	5.05333	6.29787e-06	5.4492e-05
Mindy2	-0.43462	6.10807	6.37282e-06	5.51019e-05
Sh3glb1	-0.255168	5.79313	6.42974e-06	5.55553e-05
Cdc37	0.292033	7.71825	6.46665e-06	5.58352e-05
Stfa2l1	0.631004	5.09815	6.55732e-06	5.65786e-05
Sh3kbp1	-0.226726	7.91426	6.56528e-06	5.66079e-05
Dgka	-0.30489	5.28051	6.60176e-06	5.68501e-05
Iigp1	-3.53308	3.86444	6.60257e-06	5.68501e-05
C2cd3	-0.34371	5.91207	6.63053e-06	5.70512e-05
Stk24	-0.242626	7.56945	6.75264e-06	5.80614e-05
Msl1	-0.199716	7.15895	6.86193e-06	5.89602e-05
D930048N14Rik	-0.695422	3.72116	6.9103e-06	5.93346e-05
Tpst2	0.293025	5.14213	6.96462e-06	5.97595e-05
Sp100	-0.351482	7.80483	7.03919e-06	6.03575e-05
Gm42793	1.69701	-0.428631	7.04679e-06	6.03809e-05
Edem2	0.260719	6.59424	7.13776e-06	6.1118e-05
Ubox5	0.433163	3.07831	7.14579e-06	6.11444e-05
Cnnm2	-0.362183	4.25614	7.23854e-06	6.18953e-05
Acox1	-0.311877	5.04422	7.26549e-06	6.20828e-05
Cops7a	0.272866	5.11642	7.31633e-06	6.24741e-05
Smtn	-0.472027	4.16482	7.33911e-06	6.26153e-05
Nol12	0.353027	4.79106	7.34299e-06	6.26153e-05
Rasgrp1	2.08298	-0.7746	7.41554e-06	6.31774e-05
Pnkp	-0.213681	7.60691	7.41912e-06	6.31774e-05
Mef2c	-0.583494	2.15964	7.42996e-06	6.32262e-05
Ncoa2	-0.428015	6.07243	7.44327e-06	6.32959e-05
Arhgef4	-0.427268	3.87979	7.51354e-06	6.38496e-05
Rpf2	0.368585	4.38398	7.5925e-06	6.44763e-05
E230025N22Rik	1.82499	-0.807289	7.59837e-06	6.44819e-05
1810009A15Rik	0.548594	4.04708	7.6276e-06	6.46856e-05
Parpbp	-0.414432	4.25128	7.63505e-06	6.47044e-05
Slc6a8	-0.518647	2.2238	7.69303e-06	6.51104e-05
Gm37261	-1.82882	0.0732697	7.69348e-06	6.51104e-05
Agbl5	-0.365086	3.83723	7.73073e-06	6.5381e-05
Tyw3	-0.554947	2.42481	7.74435e-06	6.54514e-05
Ttc9c	-0.290754	5.62557	7.76371e-06	6.55702e-05
Ahnak	0.753148	6.23553	7.79594e-06	6.57622e-05
Mrps18b	0.399238	5.1919	7.79707e-06	6.57622e-05
Gch1	0.908029	2.22907	7.83056e-06	6.59997e-05
Taok2	-0.284103	6.47732	7.88084e-06	6.63782e-05
F13a1	-0.723335	3.81911	7.92828e-06	6.67324e-05
Crybg3	-0.469051	3.76515	7.95683e-06	6.69158e-05
Pik3cd	0.195101	8.77851	7.96088e-06	6.69158e-05
Ccdc186	-0.426804	4.93915	8.04391e-06	6.75678e-05
Cenpe	-0.36391	6.74545	8.0642e-06	6.76922e-05
Agps	-0.342577	7.03301	8.07086e-06	6.77022e-05
Sdf2l1	0.288873	7.88936	8.20924e-06	6.88163e-05
Bola3	0.492801	3.21457	8.22633e-06	6.88927e-05
Ndufs4	0.339174	4.85618	8.22963e-06	6.88927e-05
Vti1b	0.338107	5.41053	8.23549e-06	6.88927e-05
Sp1	-0.375862	7.15233	8.24062e-06	6.88927e-05
Sass6	-0.373292	4.74315	8.33398e-06	6.96261e-05
Qtrt1	0.541916	3.21551	8.38252e-06	6.99513e-05
Themis2	-0.292329	5.83997	8.38421e-06	6.99513e-05
Depdc1a	-0.371838	4.37493	8.40718e-06	7.00957e-05
Gsap	0.324641	5.29812	8.43626e-06	7.02908e-05
Mapk4	-0.424832	4.11427	8.49265e-06	7.0713e-05
Zyg11b	-0.555637	5.42127	8.67898e-06	7.22159e-05
Fam3c	0.343398	5.1096	8.71507e-06	7.24265e-05
Atxn7l1	-0.391757	5.5623	8.71599e-06	7.24265e-05
Numb	-0.293848	6.01872	8.78048e-06	7.29133e-05
Zfp644	-0.444332	4.41511	8.80747e-06	7.30884e-05
Fnip1	-0.45882	6.15819	8.86408e-06	7.35089e-05
Xpnpep1	0.225943	6.67754	8.89153e-06	7.36406e-05
Cct2	0.187165	8.30877	8.89187e-06	7.36406e-05
Stag2	-0.408928	7.53492	8.90888e-06	7.37322e-05
Ccl22	1.23023	5.1718	8.93273e-06	7.38801e-05
Hk1	0.228418	8.71467	9.00089e-06	7.43941e-05
Agrn	-0.455967	5.16484	9.08943e-06	7.50758e-05
Zfp740	-0.269231	6.06665	9.10389e-06	7.5145e-05
Mmp27	-0.753066	1.86605	9.2003e-06	7.58902e-05
Txnip	0.342245	8.43486	9.2502e-06	7.6251e-05
Hspbp1	0.387202	4.47339	9.31914e-06	7.67501e-05
Rad54l	-0.254458	5.60472	9.32316e-06	7.67501e-05
Emc6	0.421006	5.00544	9.42615e-06	7.7538e-05
Rbm5	-0.22425	6.98102	9.43139e-06	7.7538e-05
Dclre1b	-0.351158	5.12134	9.53321e-06	7.8323e-05
Dnmbp	-0.364178	4.96573	9.70223e-06	7.96587e-05
Wdr74	0.380912	5.00886	9.73385e-06	7.98654e-05
Xylt1	-0.448663	6.25418	9.83947e-06	8.06577e-05
Cyfip2	-0.315156	8.53497	9.84346e-06	8.06577e-05
Il1rap	0.475849	4.37422	9.92863e-06	8.13017e-05
Dnajc15	0.575643	3.85591	1.0005e-05	8.18733e-05
Atp5g3	0.30825	6.92566	1.0053e-05	8.22111e-05
Mrpl32	0.362353	4.31413	1.01058e-05	8.25888e-05
Sdhaf1	0.525657	2.99491	1.02251e-05	8.35082e-05
Cip2a	-0.381918	6.08446	1.04324e-05	8.51455e-05
Phka2	-0.257611	5.49297	1.0546e-05	8.60152e-05
Mrpl35	0.363013	4.33415	1.05555e-05	8.60361e-05
Gtpbp4	0.243391	6.36485	1.06865e-05	8.70471e-05
Cox8a	0.348209	7.05022	1.06997e-05	8.70974e-05
Rev1	-0.366276	5.04994	1.07303e-05	8.72889e-05
Psmc6	0.257811	6.36856	1.07681e-05	8.75385e-05
Slc7a11	0.479909	7.02686	1.07856e-05	8.75798e-05
Ccdc6	-0.288349	4.79979	1.07873e-05	8.75798e-05
Slco4c1	-0.510328	4.45645	1.08764e-05	8.82447e-05
Ecsit	0.373833	3.99814	1.09885e-05	8.90962e-05
Acod1	1.31446	8.04156	1.10141e-05	8.92454e-05
St6galnac6	0.414524	4.09887	1.11409e-05	9.02132e-05
A530064D06Rik	-0.292329	5.1017	1.11737e-05	9.04201e-05
Vcp	0.223055	9.14772	1.13187e-05	9.15339e-05
Ckap2l	-0.252213	5.98573	1.13993e-05	9.2125e-05
Dus2	0.549773	3.54501	1.15101e-05	9.29596e-05
Fh1	0.26186	5.32722	1.15573e-05	9.32801e-05
Otud3	-0.511075	2.66428	1.16073e-05	9.36224e-05
Psmg3	0.447468	3.92734	1.16405e-05	9.38294e-05
Slirp	0.502286	4.06187	1.17755e-05	9.48238e-05
Cyb5a	0.353129	5.81335	1.17807e-05	9.48238e-05
Mbd5	-0.451939	4.19609	1.17869e-05	9.48238e-05
Ncapg2	-0.383121	6.27821	1.18362e-05	9.51584e-05
Ptges3	0.29926	7.1234	1.18724e-05	9.53877e-05
Cd200r3	0.367418	4.87978	1.19446e-05	9.59055e-05
Nt5c2	-0.226776	6.13653	1.20908e-05	9.69966e-05
Pecam1	0.188254	8.41038	1.20962e-05	9.69966e-05
Il11ra1	0.47186	3.53313	1.21806e-05	9.75518e-05
Cdk5r1	-0.413956	4.11431	1.21812e-05	9.75518e-05
Abhd2	-0.292349	7.21108	1.22744e-05	9.82347e-05
S100a4	0.664055	4.3795	1.22889e-05	9.82876e-05
Zfp141	-0.351108	4.6963	1.22976e-05	9.82937e-05
Gpr157	-0.511246	3.6595	1.23142e-05	9.83627e-05
Zfp382	-0.76691	2.40051	1.23708e-05	9.8751e-05
Scaper	-0.451419	3.56136	1.25582e-05	0.000100183
Gfi1	-0.416293	4.40364	1.25739e-05	0.000100243
Pik3ip1	-0.462994	3.15152	1.27105e-05	0.000101257
Cpeb2	-0.529888	3.82192	1.27175e-05	0.000101257
Entpd4b	0.323406	4.76744	1.29447e-05	0.000103
Tlr5	-1.30934	0.925318	1.29682e-05	0.00010312
Gng5	0.340643	6.67006	1.30407e-05	0.000103631
Cops6	0.308605	5.94529	1.33291e-05	0.000105854
Zfp512b	-0.300844	5.64541	1.37095e-05	0.000108805
Wfdc17	1.45685	1.09592	1.37253e-05	0.000108861
Dhrs9	-0.541391	3.81554	1.37518e-05	0.000108962
Mif	0.383919	7.46578	1.37568e-05	0.000108962
Pkib	0.507952	3.14453	1.37718e-05	0.000108962
Stx3	-0.212685	8.06382	1.37733e-05	0.000108962
Vdac1	0.198164	7.38119	1.37924e-05	0.000109044
Zfyve1	-0.333023	4.86511	1.38139e-05	0.000109108
Slc39a1	0.284845	5.34714	1.38181e-05	0.000109108
Cotl1	0.234514	9.72949	1.38519e-05	0.000109304
Fcho2	-0.408425	6.03749	1.38742e-05	0.00010941
Epc1	-0.269609	5.10507	1.41771e-05	0.000111663
Rad23a	0.298792	5.30341	1.41779e-05	0.000111663
Tspan4	0.4244	3.43059	1.42052e-05	0.000111808
Pin1	0.329944	5.1822	1.44662e-05	0.000113772
Chrm1	-0.5243	2.82476	1.44732e-05	0.000113772
Adipor2	-0.225728	7.70642	1.45295e-05	0.000114142
Mrpl54	0.444656	4.94119	1.47953e-05	0.000116157
Nop10	0.435615	5.11884	1.50219e-05	0.00011786
Pfkl	0.196588	7.75727	1.52445e-05	0.000119531
Mipep	0.38507	4.05823	1.54328e-05	0.000120931
Sgo2a	-0.302907	5.25314	1.57026e-05	0.000122967
Rida	0.438235	3.98609	1.57281e-05	0.000123089
Srsf9	0.353276	5.64271	1.58798e-05	0.000124197
Pelo	0.451055	4.20404	1.59197e-05	0.000124431
Itm2c	0.25731	7.02943	1.59567e-05	0.000124641
Rfc1	-0.300981	6.91449	1.601e-05	0.000124979
Pycard	0.29916	6.17059	1.61747e-05	0.000126108
Bri3	0.475373	4.87536	1.6175e-05	0.000126108
Nufip2	-0.390529	5.90874	1.62194e-05	0.000126374
Id2	0.278413	6.56741	1.6251e-05	0.000126541
Rprd2	-0.235552	6.06679	1.63505e-05	0.000127236
Slc9a9	-0.895283	1.30074	1.63613e-05	0.000127239
Fbl	0.409535	6.78405	1.64051e-05	0.000127379
Atad5	-0.359721	5.24616	1.64093e-05	0.000127379
Epb41	-0.341642	7.424	1.64101e-05	0.000127379
Lman2	0.192622	8.23162	1.6453e-05	0.000127632
Tmem68	0.319339	4.87112	1.65135e-05	0.000128021
Tbc1d24	-0.440495	4.90532	1.65498e-05	0.000128222
Pycr2	0.334011	5.33551	1.66568e-05	0.000128971
Nedd4l	-0.317352	5.65116	1.66977e-05	0.000129206
Psmb3	0.362783	6.75568	1.67253e-05	0.000129339
Itga1	0.73053	1.91758	1.67903e-05	0.000129761
Eif6	0.354984	6.56502	1.68035e-05	0.000129781
Rftn1	0.320657	4.67263	1.68825e-05	0.00013031
Stx2	-0.310888	4.9687	1.69396e-05	0.000130669
Npy	-1.21416	0.307635	1.70621e-05	0.000131533
Itgb7	-0.286798	9.06588	1.71192e-05	0.000131891
Ifi213	-3.50162	-0.104282	1.71372e-05	0.000131947
Relt	0.280929	6.39162	1.74768e-05	0.000134478
S1pr1	-1.11133	0.676169	1.76103e-05	0.000135421
Mrps27	0.251724	4.69068	1.7676e-05	0.000135842
Dek	-0.218931	7.77318	1.79005e-05	0.000137482
Usp3	-0.26521	5.30073	1.79192e-05	0.00013754
Fcgr3	0.187902	9.18736	1.79415e-05	0.000137626
Eif4b	-0.197013	8.61088	1.79602e-05	0.000137641
Dhtkd1	-0.529966	3.01497	1.79657e-05	0.000137641
Pkn1	-0.205118	8.55289	1.8018e-05	0.000137956
Serpinb2	-0.478338	7.59139	1.8149e-05	0.000138873
Pdgfb	-0.907761	1.69707	1.82851e-05	0.000139828
Phf3	-0.3269	6.4603	1.83507e-05	0.000140205
Farsb	0.269087	5.82999	1.8357e-05	0.000140205
Mrpl36	0.319815	4.78531	1.83874e-05	0.000140324
Mpp7	-0.410796	4.8436	1.83954e-05	0.000140324
Bckdha	-0.287476	4.97204	1.85548e-05	0.000141454
Cttnbp2nl	-0.633242	2.26565	1.88173e-05	0.000143366
Nop16	0.423542	4.97649	1.89119e-05	0.000143998
Las1l	0.26105	5.21178	1.89496e-05	0.000144141
Szrd1	0.244016	6.82405	1.8954e-05	0.000144141
Mrpl11	0.460567	4.33557	1.90171e-05	0.000144532
Csk	0.186837	7.74083	1.90644e-05	0.000144803
Wdtc1	-0.210519	6.70089	1.9115e-05	0.000145098
Plxnc1	-0.259809	7.29347	1.93333e-05	0.000146616
Tomm40	0.344462	5.89775	1.93387e-05	0.000146616
Neil3	-0.340067	5.41694	1.93766e-05	0.000146813
Tlr9	0.933882	3.01499	1.94004e-05	0.000146904
Mrpl50	0.270857	4.42334	1.94412e-05	0.000147123
Pik3r6	0.374175	4.49841	1.95662e-05	0.000147896
Gtf2h5	0.422892	4.71379	1.95752e-05	0.000147896
Mrps7	0.343522	5.03883	1.95792e-05	0.000147896
AEKR01077154.1	0.407128	3.6376	1.96569e-05	0.000148392
Etv5	0.442206	4.58595	1.97254e-05	0.000148763
Mrm3	0.544202	2.31592	1.973e-05	0.000148763
Mier1	-0.363517	6.10769	1.98049e-05	0.000149236
Epas1	-1.05644	0.737096	1.99183e-05	0.00015
Man2a1	-0.337921	6.37043	1.99452e-05	0.000150111
D2hgdh	-0.378309	4.08801	1.99578e-05	0.000150114
Slc7a5	0.231485	6.88036	2.00713e-05	0.000150876
BC035044	0.645959	3.11141	2.0177e-05	0.000151578
Mfsd14b	-0.282545	7.38413	2.02081e-05	0.00015172
Nod2	0.56157	3.55081	2.02244e-05	0.00015175
Snx9	0.447962	2.94061	2.06815e-05	0.000155086
Chid1	0.314703	4.9074	2.07569e-05	0.000155557
Eef2kmt	0.346866	3.53998	2.07717e-05	0.000155574
Tuba8	0.300366	6.85429	2.08729e-05	0.000156238
Olfm4	-0.338679	5.88456	2.10694e-05	0.000157613
Bcar3	0.945875	2.31514	2.12117e-05	0.000158582
Tnrc6b	-0.618474	7.2715	2.1349e-05	0.000159451
Lsp1	-0.283074	7.58144	2.13719e-05	0.000159451
Nrm	-0.279551	6.25904	2.13781e-05	0.000159451
Xk	-0.330664	4.53255	2.13817e-05	0.000159451
Emilin2	0.240989	9.24641	2.13925e-05	0.000159451
Prdm1	0.927466	1.47123	2.15756e-05	0.000160719
Asf1b	-0.22223	6.53345	2.16188e-05	0.000160944
Ccdc107	0.484123	4.09167	2.16954e-05	0.000161418
Cdh17	-0.516065	3.81622	2.17433e-05	0.000161676
Pon2	0.261235	6.1336	2.17584e-05	0.000161692
Mob3c	0.289681	4.96306	2.17984e-05	0.000161805
Tbc1d15	-0.277365	6.26166	2.17998e-05	0.000161805
Osbpl2	-0.234458	6.06596	2.2003e-05	0.000163215
Atp6v0e	0.266482	6.83122	2.21632e-05	0.000164262
Pomp	0.383695	6.41212	2.21706e-05	0.000164262
Scamp4	0.415613	5.30481	2.23165e-05	0.000165244
Nudt5	0.220485	6.13106	2.23741e-05	0.000165571
Bicral	-0.384534	5.70333	2.24357e-05	0.000165928
Polr2h	0.477856	3.79252	2.27108e-05	0.000167862
Ndst2	-0.254965	6.33693	2.31163e-05	0.000170757
Kcnn4	0.30032	5.57677	2.32335e-05	0.00017152
Arhgef6	-0.343263	7.84693	2.34572e-05	0.000173069
Dcps	0.318957	4.87408	2.36365e-05	0.000174287
Ccni	-0.230782	8.08973	2.37161e-05	0.00017477
Mthfd1	0.215796	6.04364	2.37782e-05	0.000175123
Rbm15	-0.321146	5.1719	2.38107e-05	0.000175259
Chd7	-0.335643	7.4627	2.38473e-05	0.000175424
Pds5b	-0.323005	5.40282	2.3885e-05	0.000175597
Entpd5	-0.344669	5.41769	2.40342e-05	0.000176589
Ccno	-0.781186	1.62485	2.41043e-05	0.000176998
Atp6v0a1	0.274308	6.40144	2.43428e-05	0.000178644
Irf2bp2	0.22632	7.90623	2.46874e-05	0.000181065
Rfwd3	-0.290077	7.11623	2.49779e-05	0.000183087
Larp4b	-0.197104	7.4446	2.56315e-05	0.000187767
Cspg4	-1.79208	-1.20467	2.57549e-05	0.00018856
Apaf1	-0.322003	7.14806	2.58411e-05	0.000189079
Siglecf	-0.250963	8.33558	2.58969e-05	0.000189375
Ankrd66	1.28664	0.591434	2.59554e-05	0.00018969
Taf4	-0.279098	5.56464	2.61046e-05	0.000190668
Cox14	0.462201	4.44448	2.61398e-05	0.000190813
Adgrg6	-0.707399	1.51878	2.62466e-05	0.00019148
Ndufaf3	0.371516	4.36576	2.65639e-05	0.00019368
Emc4	0.379026	5.09401	2.72485e-05	0.000198555
Gng12	0.201532	7.28772	2.74294e-05	0.000199755
Tmem11	0.449269	4.14805	2.76917e-05	0.000201546
Ganc	-0.493855	3.7746	2.77532e-05	0.000201875
Srp19	0.344778	5.56693	2.78656e-05	0.000202574
Efr3a	-0.287152	6.25238	2.7886e-05	0.000202603
Bptf	-0.443824	6.97531	2.7962e-05	0.000203036
Cdkn1b	-0.340398	6.10085	2.80704e-05	0.00020362
Gbp6	-1.29025	5.08572	2.80753e-05	0.00020362
Atp8a1	-0.406017	6.47326	2.81221e-05	0.00020384
Ppp5c	0.259722	6.02629	2.83136e-05	0.000205108
Psat1	0.185846	7.8431	2.83664e-05	0.00020537
Camk2g	-0.244668	6.39194	2.83847e-05	0.000205382
Ppard	0.303529	4.8153	2.86552e-05	0.000207219
Wdr43	0.233522	6.24888	2.87978e-05	0.000208012
Ly6a	-0.508878	4.92219	2.87985e-05	0.000208012
Palm	-0.212715	7.35617	2.88404e-05	0.000208193
Mgam	-1.06279	3.22101	2.88852e-05	0.000208394
Mdh2	0.223844	8.36519	2.91033e-05	0.000209846
Celsr3	-0.405979	5.02779	2.92035e-05	0.000210445
Pak6	-0.641251	2.01814	2.98188e-05	0.000214719
Abcg1	0.277164	5.86941	2.98313e-05	0.000214719
Gba	0.263445	6.55708	3.00439e-05	0.000216124
Nfil3	0.297894	5.82541	3.02276e-05	0.000217319
Gm16485	-1.19574	0.306249	3.04009e-05	0.000218438
Cdc7	-0.392726	4.43321	3.04547e-05	0.000218697
Jak3	0.343831	5.0558	3.08887e-05	0.000221685
Mrps28	0.419175	4.05363	3.10727e-05	0.000222877
Ripor1	-0.223079	6.01993	3.11119e-05	0.000223002
Dtd1	0.481334	2.54095	3.11262e-05	0.000223002
Arhgap4	-0.225872	8.41552	3.11587e-05	0.000223072
Ttll3	-0.521222	3.74716	3.1172e-05	0.000223072
Erh	0.329449	5.9319	3.15736e-05	0.000225815
Eif3d	0.224064	7.51937	3.15935e-05	0.000225827
Pram1	-0.398398	4.96308	3.17949e-05	0.000227135
Alms1	-0.602081	3.37434	3.22451e-05	0.000230207
Nenf	0.51851	2.65046	3.22621e-05	0.000230207
Syn1	1.23819	-0.0912013	3.23127e-05	0.000230435
Poldip2	0.249567	4.94907	3.23366e-05	0.000230473
Knl1	-0.58841	5.91326	3.23948e-05	0.000230755
Vps13b	-0.63944	6.39774	3.24647e-05	0.00023112
Ubxn11	0.663485	2.74615	3.28542e-05	0.000233758
Jag1	-1.11442	1.04867	3.29889e-05	0.000234581
Zc3h4	-0.257719	6.83579	3.31222e-05	0.000235394
Trnau1ap	0.42131	3.94391	3.325e-05	0.000236167
Adcyap1r1	-1.04446	0.240697	3.35793e-05	0.000238368
Map3k3	-0.454251	6.45246	3.42566e-05	0.000243037
Wdr61	0.256018	5.10424	3.46397e-05	0.000245614
Pfdn1	0.402541	5.0169	3.49302e-05	0.000247442
Hmga1	0.254605	7.78718	3.49374e-05	0.000247442
Rrad	0.922409	0.606681	3.49873e-05	0.000247653
Ift57	0.345936	4.33285	3.50687e-05	0.000248088
Hdac5	-0.270064	5.8094	3.51743e-05	0.000248692
Lamb3	0.510048	3.36507	3.57261e-05	0.000252449
Dpm1	0.38187	4.43822	3.60487e-05	0.000254583
Gsr	0.219854	8.48263	3.61007e-05	0.000254805
Pnkd	0.490118	3.10815	3.66116e-05	0.000258264
Ppt2	0.262027	5.6106	3.69179e-05	0.000260276
H2-Oa	0.354582	5.7797	3.70085e-05	0.000260643
Hars	0.234398	6.21346	3.70262e-05	0.000260643
Mx1	-2.26124	1.66216	3.70331e-05	0.000260643
Ifit3	-3.56925	4.84827	3.7106e-05	0.000261008
Pimreg	-0.377432	4.83012	3.71836e-05	0.000261405
Bcas3	-0.382691	4.05624	3.73884e-05	0.000262696
Rrp15	0.335967	4.42645	3.79245e-05	0.000266311
Cep55	-0.235856	5.38725	3.81788e-05	0.000267865
Slmap	-0.312358	6.52567	3.82055e-05	0.000267865
Lin28a	-0.22143	5.26767	3.82108e-05	0.000267865
Topbp1	-0.29983	7.51128	3.8326e-05	0.000268431
Ppp3ca	-0.20193	7.36495	3.83349e-05	0.000268431
Snd1	0.213542	7.96837	3.87577e-05	0.000271238
Kdm3b	-0.404274	7.06855	3.8801e-05	0.000271388
Naip6	-0.475669	5.33117	3.88416e-05	0.000271518
Mfsd4a	-0.564145	4.43002	3.88708e-05	0.000271569
Aplp2	0.219595	7.09245	3.91281e-05	0.000273212
Cspp1	-0.402649	4.32718	3.93892e-05	0.00027488
Ldha	0.174591	10.7749	3.9515e-05	0.000275602
Cntln	-0.384933	4.40154	3.95726e-05	0.000275849
Sla2	-0.502764	3.42235	4.03006e-05	0.000280765
Clasp1	-0.330951	6.14914	4.08722e-05	0.000284587
Psmd12	0.235468	6.01236	4.12841e-05	0.000287293
Pik3ca	-0.25868	5.87927	4.13107e-05	0.000287317
Adap1	0.272043	6.4624	4.146e-05	0.000288193
Arl1	0.25841	6.23672	4.15002e-05	0.000288311
Rhoc	0.631773	1.73731	4.17695e-05	0.000290019
Mthfd2	0.239676	6.64309	4.19232e-05	0.000290923
Cbx8	-0.377971	3.946	4.2104e-05	0.000292014
Zfp746	-0.261321	5.18307	4.21417e-05	0.000292112
Mrpl57	0.3931	4.68892	4.24793e-05	0.000294287
Kansl1	-0.302688	5.98372	4.25984e-05	0.000294947
Ndufb8	0.30274	6.25138	4.26542e-05	0.000295094
Ptprv	-0.478907	3.50486	4.26673e-05	0.000295094
Xpc	-0.196233	6.51113	4.28242e-05	0.000296013
Ifit1bl1	-4.0175	0.834832	4.31384e-05	0.000298019
Uap1	0.229124	5.91257	4.32361e-05	0.000298527
Dock8	-0.309637	8.94046	4.36578e-05	0.000301271
Mlf2	0.274848	6.31645	4.38808e-05	0.00030264
Wdyhv1	0.43632	4.43569	4.43074e-05	0.000305412
Stat5b	-0.285361	6.84619	4.43846e-05	0.000305774
Eloc	0.392155	5.42374	4.44499e-05	0.000306054
Chpf2	0.248478	6.40589	4.46273e-05	0.000307105
Gpsm2	-0.287894	5.02899	4.48138e-05	0.000308217
Reep5	0.268217	7.04028	4.53482e-05	0.000311718
Uqcrq	0.389307	6.14698	4.54847e-05	0.000312367
Sema4d	0.300636	8.48268	4.5493e-05	0.000312367
Tiam2	-0.44746	3.5466	4.57616e-05	0.000314037
Iffo2	-0.409782	3.30407	4.61561e-05	0.000316569
Vps13c	-0.790525	5.31084	4.62382e-05	0.000316956
Specc1	-0.316095	6.20882	4.62776e-05	0.000317036
Noct	-0.363755	8.10629	4.63011e-05	0.000317036
Slc27a1	-0.5365	2.82717	4.63573e-05	0.000317245
Kif20a	-0.246543	6.68716	4.64165e-05	0.000317474
Pask	-0.432685	4.43148	4.6776e-05	0.000319757
Cox6a2	1.18929	0.414234	4.68556e-05	0.000320124
Gm48076	-0.94895	0.764468	4.70645e-05	0.000321374
Shprh	-0.488924	5.06873	4.715e-05	0.00032178
Ltc4s	1.02718	0.765237	4.73436e-05	0.000322923
Hsd17b11	-0.231975	6.66969	4.74245e-05	0.000323297
Mmp9	-0.300936	8.67097	4.77304e-05	0.000325143
Hr	1.62026	-0.827557	4.77479e-05	0.000325143
Tnfaip1	0.484353	3.08861	4.79006e-05	0.000326003
Fancd2	-0.34699	5.17953	4.81463e-05	0.000327495
Atp8a2	-0.559146	3.6032	4.83199e-05	0.000328496
Ubr2	-0.342407	7.31916	4.83765e-05	0.0003287
Ppan	0.372529	5.82861	4.84658e-05	0.000329126
Mical2	-0.492537	2.87393	4.86051e-05	0.000329891
Afp	1.22291	-0.293453	4.88036e-05	0.000330854
Pan3	-0.25979	6.07005	4.88105e-05	0.000330854
Cers6	-0.238087	7.61505	4.88274e-05	0.000330854
Tut7	-0.2711	7.16103	4.88539e-05	0.000330854
Chml	-0.497185	3.73473	4.92393e-05	0.000333281
Mrps34	0.410586	4.05857	4.94078e-05	0.000334239
Ppm1k	-0.582417	3.0928	4.95875e-05	0.000335139
Thoc3	0.222612	5.19539	4.95951e-05	0.000335139
Car5b	-1.51364	-0.392952	4.98264e-05	0.000336518
Pqbp1	0.348283	5.75985	4.98896e-05	0.000336762
Als2cl	-0.721517	1.79385	4.99565e-05	0.000337029
Ehbp1	-0.455204	3.10764	5.08519e-05	0.000342736
Nfic	-0.277134	6.67588	5.08577e-05	0.000342736
Psmc4	0.277504	6.65542	5.10791e-05	0.000343883
Paqr8	-0.278827	4.977	5.11292e-05	0.000343883
Eif4a3	0.232173	6.85452	5.1136e-05	0.000343883
Tmem98	0.998973	0.452693	5.11392e-05	0.000343883
Tmem161a	0.331932	4.42374	5.1282e-05	0.000344656
Psmd1	0.222701	7.1571	5.13677e-05	0.000345045
Gla	0.233375	5.64119	5.14359e-05	0.000345316
Magi3	-0.448987	3.60949	5.21484e-05	0.000349909
Ryr3	-0.987532	0.522402	5.23691e-05	0.000351199
Zfp469	-1.47285	-0.670908	5.2436e-05	0.000351458
M6pr	0.240342	8.21101	5.25243e-05	0.000351859
Ikzf2	-0.430201	6.59832	5.26646e-05	0.000352608
Gtf2f2	0.29755	4.95895	5.27128e-05	0.00035274
Casp7	0.253988	5.71963	5.27868e-05	0.000353044
Slc30a2	-0.409375	4.87151	5.28553e-05	0.000353311
Espl1	-0.278248	6.25502	5.29586e-05	0.00035381
Ywhae	0.189831	8.25923	5.31245e-05	0.000354727
Pdik1l	-0.373608	5.08012	5.34294e-05	0.000356571
Pea15a	0.37031	3.42813	5.35933e-05	0.000357356
P4ha1	0.284443	6.92775	5.36408e-05	0.000357356
Zfc3h1	-0.394231	5.99848	5.36428e-05	0.000357356
Usp49	-0.355865	4.07046	5.36739e-05	0.000357356
Clta	0.293792	7.32668	5.36915e-05	0.000357356
Brca2	-0.511582	4.51251	5.3847e-05	0.000358198
Alg9	0.317968	4.80597	5.43713e-05	0.000361325
Timm13	0.505308	5.38285	5.43754e-05	0.000361325
Azin2	1.39105	0.259282	5.47693e-05	0.000363747
Dsn1	-0.269004	4.30089	5.52712e-05	0.000366883
Gpc3	-1.46615	-0.769261	5.58556e-05	0.000370564
Pole	-0.332497	5.81052	5.61718e-05	0.000372462
Ttc27	0.386964	3.82316	5.63041e-05	0.000373045
Snrpb	0.255127	7.4461	5.63201e-05	0.000373045
Git2	-0.19224	7.25827	5.63913e-05	0.000373317
Nisch	-0.31641	7.29456	5.65197e-05	0.000373967
Acap3	-0.230857	5.90057	5.65869e-05	0.00037407
Rbl2	-0.27223	7.05818	5.65958e-05	0.00037407
Rgp1	-0.215758	7.42786	5.66773e-05	0.000374409
Gm16286	0.268489	6.76789	5.68868e-05	0.000375593
Man2a2	-0.259499	7.47675	5.69582e-05	0.000375863
Rpl12	0.230324	9.50963	5.74422e-05	0.000378757
Polq	-0.409695	5.00605	5.74579e-05	0.000378757
Gmpr2	0.329974	4.48111	5.76487e-05	0.000379812
Myo1d	0.267007	6.76739	5.82473e-05	0.000383552
Gpr174	0.941439	0.822805	5.84608e-05	0.000384753
Kif2a	-0.248483	5.58715	5.85928e-05	0.000385416
Pgap1	-0.810735	2.5786	5.888e-05	0.000387095
Tmem154	-0.233749	8.0201	5.89106e-05	0.000387095
Dedd2	-0.201557	6.25183	5.90259e-05	0.000387647
Plxna3	1.3207	0.0222292	5.90683e-05	0.00038772
Tmem237	0.613286	1.96421	5.91551e-05	0.000388084
Atp6v1h	0.240714	5.76995	5.92626e-05	0.000388582
Psma2	0.276837	7.28313	5.92939e-05	0.000388582
Cadm1	-1.28131	0.0107141	5.94499e-05	0.000389399
Bag2	0.4745	2.89076	5.96056e-05	0.000390133
Elf4	-0.251599	8.0048	5.96362e-05	0.000390133
Lima1	0.373947	3.79694	5.96566e-05	0.000390133
Trim59	-0.354142	5.05157	5.98102e-05	0.00039093
Dnajc10	0.255897	7.18414	5.9969e-05	0.000391762
Snrnp27	0.336902	4.86642	6.00912e-05	0.000392353
Drg1	0.192421	6.0969	6.04729e-05	0.000394637
Nudcd2	0.293268	5.35401	6.05651e-05	0.00039503
Pttg1	0.534438	3.72537	6.07831e-05	0.000396046
Cplane1	-0.593981	2.98094	6.07848e-05	0.000396046
Sin3a	-0.257968	6.64049	6.14539e-05	0.000400194
Anln	-0.402359	6.02358	6.28048e-05	0.000408776
Scrg1	-1.59502	0.0121501	6.35403e-05	0.000413346
Dmac1	0.37279	4.15138	6.41605e-05	0.000417161
Rab33a	1.30706	-0.106026	6.48187e-05	0.000421219
Elmod2	-0.338433	4.25161	6.52528e-05	0.000423818
Arl6ip6	-0.311746	5.31863	6.54365e-05	0.000424788
Id1	0.424934	5.64433	6.55025e-05	0.000424974
Ppp1r15b	-0.294065	7.94609	6.55339e-05	0.000424974
B4galt6	-0.223309	7.00587	6.6039e-05	0.000427804
Ddx56	0.312124	5.28972	6.60395e-05	0.000427804
Acat1	0.209943	6.34078	6.64256e-05	0.000430081
Rtkn2	-0.574358	2.3761	6.67955e-05	0.000432249
Rbm15b	-0.195593	6.6101	6.69606e-05	0.000433092
Cndp2	0.226973	7.42167	6.73424e-05	0.000435333
Kctd10	-0.166903	7.5309	6.74796e-05	0.000435992
Zgrf1	-0.46525	4.18063	6.75728e-05	0.000436366
Micall1	-0.270692	6.00369	6.78168e-05	0.000437714
Synj1	-0.373157	6.20534	6.81778e-05	0.000439814
Vcpip1	-0.364267	6.22708	6.8733e-05	0.000443165
Ints4	0.261822	5.91764	6.89869e-05	0.000444571
Niban1	-0.283417	7.88064	6.90387e-05	0.000444673
Wdr90	-0.293448	4.98236	6.91007e-05	0.00044484
Tmem104	-0.201677	6.09767	6.9674e-05	0.000448298
Knstrn	-0.28093	5.75663	7.00368e-05	0.000450183
Gpn3	0.296909	4.25464	7.0051e-05	0.000450183
Lrrc75a	-0.4021	2.90162	7.00836e-05	0.000450183
Smc3	-0.236824	7.09164	7.01126e-05	0.000450183
Il3ra	0.461438	4.45073	7.02965e-05	0.00045113
Psme3	0.184956	7.36048	7.05558e-05	0.000452559
Mrpl16	0.412431	4.20129	7.08573e-05	0.000454258
Gusb	0.188119	7.75982	7.11117e-05	0.000455652
Prkrip1	0.349191	3.68012	7.12544e-05	0.000456331
Pld1	-0.338642	5.09134	7.18291e-05	0.000459773
Soat2	0.483295	2.95666	7.22047e-05	0.000461939
Nmd3	0.268413	5.02163	7.22434e-05	0.000461947
Tet1	-1.01057	1.08595	7.24009e-05	0.000462715
Inf2	0.248578	4.8005	7.26408e-05	0.000464008
Sars	0.231473	6.53804	7.30844e-05	0.000466601
Phldb1	0.779486	1.36152	7.31923e-05	0.000467049
Selenoh	0.367498	4.58643	7.33117e-05	0.00046757
Ppp1r11	0.309453	5.31908	7.38839e-05	0.000470977
Selenos	0.258908	6.71462	7.39424e-05	0.000471107
Naa20	0.297903	4.46745	7.42989e-05	0.000473134
Rev3l	-0.484169	5.09309	7.48564e-05	0.00047644
Zfp398	-0.475997	4.34468	7.51101e-05	0.000477809
Htra2	0.353345	5.0961	7.56156e-05	0.000480777
Emg1	0.305415	5.99453	7.58899e-05	0.000482273
Slc35a5	-0.3348	4.94144	7.68701e-05	0.000488251
Tnik	-0.384401	5.37881	7.70527e-05	0.00048916
Casp1	0.419114	4.89097	7.73435e-05	0.000490754
Slc39a7	0.237185	7.46152	7.74826e-05	0.000491385
Dusp12	0.627136	2.81257	7.77409e-05	0.000492771
Ppm1n	1.7172	-0.0349723	7.78023e-05	0.000492907
Nbr1	-0.261503	6.45089	7.90119e-05	0.000500292
C1s1	1.15236	0.968979	7.90488e-05	0.000500292
Slc35b1	0.269478	6.27023	7.97363e-05	0.000504385
Fer	-0.229995	6.03289	8.0754e-05	0.000510562
Stk4	-0.211518	8.15632	8.08572e-05	0.000510953
Naip5	-0.292043	5.92245	8.11482e-05	0.00051253
Ssbp2	-0.261576	4.7077	8.12644e-05	0.000513002
Hes1	0.960211	0.517848	8.14234e-05	0.000513744
Glmp	0.267603	6.67305	8.17249e-05	0.000515384
Mrps10	0.35261	4.34617	8.17928e-05	0.000515549
Akap13	-0.378597	8.83584	8.21212e-05	0.000517355
BC003965	0.39112	4.0451	8.2199e-05	0.000517582
Klf2	0.324601	5.6486	8.24862e-05	0.000519126
Elob	0.406621	6.38496	8.30635e-05	0.000522494
Slc41a3	0.325118	3.99944	8.31723e-05	0.000522912
Rpl36	0.402411	7.39918	8.44827e-05	0.000530881
Zmym5	-0.275871	4.69403	8.45711e-05	0.000531167
Bloc1s4	0.399986	3.45508	8.46199e-05	0.000531203
Snx27	-0.311853	5.61582	8.48063e-05	0.000532104
Praf2	0.404081	3.36673	8.49716e-05	0.000532871
Dop1a	-0.388385	4.82084	8.53496e-05	0.000534776
Arhgap11a	-0.284481	7.01985	8.53619e-05	0.000534776
Zfp41	-0.463533	3.75634	8.54645e-05	0.000535148
Ccdc82	-0.253693	6.58518	8.55204e-05	0.000535227
Wipi1	-0.233933	5.24092	8.59126e-05	0.00053741
Smc2	-0.36929	7.25449	8.66175e-05	0.000541546
Gbp4	-0.861723	5.34612	8.67612e-05	0.00054217
Hint1	0.371143	6.90136	8.71726e-05	0.000544465
Zfp236	-0.358144	5.73712	8.74003e-05	0.000545613
Cenpu	-0.371299	3.48834	8.74957e-05	0.000545933
Mpp6	0.290187	5.29478	8.85858e-05	0.000552204
Coro7	-0.227787	7.55251	8.85901e-05	0.000552204
B3gat3	0.296305	5.54494	8.97377e-05	0.000559076
Ranbp1	0.375595	6.68711	9.00566e-05	0.00056078
Zswim7	0.716151	2.0496	9.03722e-05	0.000562462
Epc2	-0.332909	4.6695	9.11698e-05	0.000567141
Gtf2h1	0.227282	5.74466	9.12253e-05	0.000567201
Bhlha15	0.294	4.19818	9.12898e-05	0.000567317
Ablim1	-0.333567	4.73844	9.16174e-05	0.000569067
Nacad	-1.02899	0.773411	9.20951e-05	0.000571747
Tmem189	0.233911	6.85496	9.29696e-05	0.000576887
Trpm7	-0.416639	6.22176	9.32747e-05	0.00057849
BC004004	0.262694	6.11822	9.37029e-05	0.000580855
Tmem199	0.310961	4.21168	9.40179e-05	0.000582515
Mns1	-0.226068	5.85316	9.44899e-05	0.000585147
Fam107b	-0.221542	9.18917	9.47324e-05	0.000586355
[truncated: 10,374 more rows]

## Sheet: IFNy_vs_ctrl
Gene	logFC	logCPM	PValue	FDR
Iigp1	6.94655	3.86444	0	0
Gbp4	5.58871	5.34612	0	0
Il18bp	3.46124	5.43222	0	0
Irf1	2.89962	7.82388	0	0
Gm12185	6.81043	4.06881	9.91635205242799e-318	2.45390047879502e-314
H2-Q5	4.11023	4.73479	6.9123869125397e-313	0
Igtp	4.80379	7.67516	7.57011e-303	1.33807e-299
Serpina3f	5.51723	4.85274	4.05497e-290	6.27151e-287
Tapbpl	2.5681	5.3964	8.32265e-283	1.14418e-279
Tap1	2.44537	8.06084	3.28837e-256	3.95524e-253
Psmb9	2.20118	6.93195	3.51634e-256	3.95524e-253
Gbp3	5.48287	4.90922	2.46955e-248	2.54631e-245
Gbp6	5.96812	5.08572	1.40488e-238	1.33712e-235
Samhd1	1.56997	9.91689	1.71207e-229	1.51311e-226
H2-K1	2.3092	10.4744	1.83866e-210	1.51665e-207
Ifi47	4.73669	6.13144	1.63591e-207	1.26507e-204
Stat1	3.07972	9.30124	2.00831e-204	1.4617e-201
H2-Q4	3.94799	7.35519	1.3826e-194	9.50381e-192
Irgm1	4.19394	7.54656	1.57585e-182	1.02621e-179
Uba7	1.98022	7.4028	9.17154e-159	5.67398e-156
Clic5	6.6617	2.89807	3.48091e-158	2.05092e-155
Cxcl9	6.9342	2.56908	1.28123e-156	7.20577e-154
Psme2	1.83522	7.75871	6.96875e-146	3.74888e-143
Irgm2	3.6988	7.0308	1.19376e-143	6.15435e-141
H2-T22	2.20729	6.75867	2.06239e-134	1.02072e-131
H2-Q7	4.47015	6.53394	2.72072e-129	1.29475e-126
Il12rb1	2.54287	4.06883	4.35629e-127	1.99631e-124
Gbp5	6.12357	5.67011	1.18127e-126	5.21994e-124
Tgtp2	7.47089	8.04661	4.83185e-125	2.06153e-122
Fcgr4	2.4041	4.36919	1.69251e-122	6.98049e-120
Gbp7	3.05223	6.92394	9.90337e-117	3.95272e-114
Parp10	1.94073	7.15373	2.19486e-116	8.48655e-114
H2-D1	1.56902	10.7915	8.47684e-116	3.1783e-113
Bst1	1.75831	5.68394	2.4131e-114	8.78157e-112
Slamf8	3.87666	3.06073	3.86852e-114	1.36758e-111
Erap1	1.4878	7.27913	4.63387e-109	1.59264e-106
Il15ra	3.06821	3.22305	8.48198e-109	2.83642e-106
Serpina3g	2.05717	8.91489	1.11045e-108	3.61567e-106
Batf2	6.46826	2.1243	6.72141e-107	2.13241e-104
Gbp2	7.30122	8.73322	3.99932e-103	1.23709e-100
Tapbp	1.52941	9.26763	5.03698e-100	1.52006e-97
H2-DMa	1.75257	4.77347	4.06776e-96	1.19834e-93
Nlrc5	5.1126	6.60865	6.87033e-95	1.9769e-92
B2m	1.80922	10.6591	2.25425e-90	6.33905e-88
Entpd1	1.46756	5.24548	1.11504e-88	3.06588e-86
Wars	1.23322	6.77655	2.91447e-87	7.8393e-85
Casp1	1.97406	4.89097	3.46825e-87	9.13035e-85
Gbp9	3.96729	4.76585	3.71225e-87	9.56911e-85
Psmb10	2.40719	6.75643	8.63491e-87	2.1804e-84
Nmi	1.74329	4.77282	1.55061e-86	3.83713e-84
Psmb8	1.53711	8.06075	1.61023e-80	3.90654e-78
H2-M3	2.40721	3.99869	2.1094e-76	5.01915e-74
Tnfaip2	2.33073	7.90718	2.34111e-73	5.46538e-71
Smpdl3b	3.65399	4.1409	6.19177e-73	1.41872e-70
Ffar2	1.13861	7.4189	9.45075e-71	2.12608e-68
Plaat3	2.41998	2.72585	1.06968e-70	2.36342e-68
Gm4951	6.04497	0.855902	2.1401e-70	4.64551e-68
Gvin1	2.29879	9.01205	2.19426e-69	4.68096e-67
Cd274	3.58449	6.95912	5.49471e-68	1.15231e-65
Ly6a	1.91913	4.92219	1.56876e-65	3.23504e-63
Nampt	1.39182	7.12507	3.31946e-65	6.73305e-63
Ube2l6	2.92579	4.26688	7.22884e-64	1.44262e-61
Tap2	1.19919	8.30393	1.45698e-63	2.86146e-61
Calhm6	5.39432	1.03256	1.52116e-63	2.94082e-61
Lap3	0.876876	7.02622	4.14039e-63	7.88139e-61
Tgm2	1.34927	8.81609	3.6973e-62	6.93132e-60
Parp9	1.88706	5.73829	4.95552e-62	9.15145e-60
Flt1	2.66688	2.4898	6.97142e-62	1.26849e-59
Tgtp1	9.67834	7.73567	1.32176e-61	2.37017e-59
H2-T10	2.61193	3.56746	1.02052e-60	1.80384e-58
Tagap	1.09731	7.34267	7.52437e-60	1.31125e-57
Psme1	1.38608	7.78778	2.69671e-59	4.63422e-57
Fgl2	1.62089	7.09029	6.44889e-57	1.09304e-54
Zbp1	3.99858	6.86265	1.8155e-55	3.03556e-53
Icam1	1.78318	6.2173	8.73031e-55	1.44027e-52
Sp110	0.84562	7.43673	1.00145e-54	1.63039e-52
Dtx3l	2.01756	6.54983	2.38076e-54	3.8256e-52
Gbp8	4.09413	2.14438	8.01566e-54	1.27151e-51
H2-Q10	1.89441	3.4979	3.22822e-52	5.05605e-50
Mmp12	-2.07191	5.57912	3.61941e-52	5.59788e-50
Trim21	1.91904	4.98301	1.34715e-50	2.05782e-48
H2-T23	1.09846	8.37663	1.83387e-50	2.76714e-48
Ly6i	2.10648	4.44327	2.00168e-50	2.98394e-48
Idnk	1.22319	4.64149	1.08554e-49	1.59897e-47
Cxcl10	4.49645	4.85597	2.04618e-49	2.97851e-47
Ctss	1.13958	7.29335	3.08927e-49	4.4446e-47
Gsap	1.02245	5.29812	2.20517e-48	3.13615e-46
Casp4	1.95158	4.22906	2.28973e-48	3.21941e-46
Creb5	2.0215	3.82935	3.38856e-46	4.71086e-44
Tifa	1.72702	3.48242	4.85694e-46	6.67721e-44
Irf5	0.87066	6.05316	2.21693e-43	3.01429e-41
H2-Q6	4.77083	6.40745	2.70692e-43	3.64051e-41
Hrh2	1.68239	3.52231	7.02448e-43	9.34559e-41
Gbp10	7.35737	0.549971	7.04807e-42	9.27721e-40
Scimp	4.29657	2.09683	8.79331e-42	1.14526e-39
Gm17334	2.8341	2.3114	1.19415e-41	1.53909e-39
Pla2g7	1.27233	7.26969	5.53477e-41	7.05997e-39
Cd74	1.17682	7.74319	5.8588e-41	7.39703e-39
Plac8	0.713874	8.97198	9.14472e-41	1.14291e-38
Trim30c	6.14429	2.3247	2.32034e-40	2.87096e-38
Irf8	1.08984	4.74621	3.69582e-40	4.52756e-38
Parp3	0.811194	5.16343	4.49038e-40	5.44701e-38
Parp14	2.25178	6.76446	5.26931e-40	6.32982e-38
H2-Ab1	0.993843	5.71959	9.89843e-40	1.17763e-37
Tlr6	1.38677	3.00951	7.63998e-39	9.00281e-37
Pgap1	2.04189	2.5786	1.00885e-37	1.17759e-35
Trim12c	0.763948	6.44023	2.04386e-37	2.36343e-35
Trafd1	1.62149	6.6359	6.89515e-37	7.89942e-35
Gm4841	4.54013	0.37927	1.98468e-36	2.25288e-34
Snx10	1.05102	5.77308	3.73893e-36	4.20561e-34
Trim12a	0.809159	5.73167	4.5791e-36	5.10425e-34
Arid5b	1.18077	4.07185	1.66907e-35	1.84387e-33
Upp1	1.19523	6.29516	2.26541e-35	2.48053e-33
Igf1	-1.90474	3.01046	2.68897e-35	2.91848e-33
Olfr56	4.26613	0.70683	1.31611e-34	1.41602e-32
Fbxw17	0.88088	4.18699	8.63764e-34	9.21324e-32
Herc6	2.103	4.84813	4.60116e-33	4.86582e-31
Stat3	0.591277	7.64524	4.68975e-33	4.91748e-31
Gm5431	3.14775	2.28887	9.24524e-33	9.61272e-31
Tmem140	1.45745	4.86035	1.01603e-32	1.04761e-30
Nod1	0.893074	5.49915	1.37598e-32	1.40703e-30
Irf2	0.720147	5.92649	2.08239e-32	2.11191e-30
Tbkbp1	0.982157	3.95913	3.7335e-32	3.75566e-30
Il27	2.29516	1.41129	5.35548e-32	5.34382e-30
Trim30b	1.54375	4.69998	3.20875e-31	3.17615e-29
Ciita	1.58366	2.47998	4.14456e-31	4.0699e-29
Clec7a	1.80149	7.08532	1.05166e-30	1.02458e-28
Xdh	0.993908	5.7413	1.21303e-30	1.17256e-28
Dnase1l3	4.04856	-0.0421305	2.13578e-29	2.04853e-27
Ctsc	0.562799	6.96482	2.25959e-29	2.15061e-27
H2-T24	1.43929	6.20349	3.29071e-29	3.10809e-27
Trim30a	2.46234	5.8839	4.76233e-29	4.46396e-27
Mpeg1	1.17627	8.48971	1.28115e-28	1.19185e-26
Rnf114	0.857199	6.70636	2.31112e-28	2.134e-26
Unc93b1	0.991083	6.75663	3.49925e-28	3.20713e-26
Csta2	2.43989	1.31397	2.99269e-27	2.72268e-25
Rnf31	0.649113	5.6273	3.08928e-27	2.79004e-25
Tnfsf10	3.82489	1.34968	4.77386e-27	4.28022e-25
Tmem229b	0.656913	7.74847	6.43276e-27	5.72608e-25
Itgb7	0.708152	9.06588	2.23413e-26	1.97449e-24
Stat2	1.20503	6.68865	5.95215e-26	5.22312e-24
Hcar2	1.36428	6.82673	6.44334e-26	5.61433e-24
Slamf7	1.53951	3.45878	8.65104e-26	7.48526e-24
Clcn7	0.584689	5.70872	4.01128e-25	3.44664e-23
Cd180	1.08591	4.51993	6.25979e-25	5.34155e-23
Mcam	-1.98375	1.05735	1.09294e-24	9.26226e-23
Stx2	0.687506	4.9687	1.42559e-24	1.19992e-22
Lmo2	0.795822	5.98138	2.27052e-24	1.89819e-22
Scly	0.562603	5.17807	4.16329e-24	3.4572e-22
Ogfr	0.909936	6.72368	4.39858e-24	3.62824e-22
Rnf34	0.72604	5.50043	4.61968e-24	3.78538e-22
Psma5	0.637784	6.70848	5.19842e-24	4.23158e-22
Irf4	1.58029	3.66389	5.96241e-24	4.82176e-22
Slc6a4	-0.894303	4.82464	6.39565e-24	5.13853e-22
Fcgr1	1.28216	2.89084	6.52631e-24	5.20968e-22
Ifi208	3.43928	0.536688	6.75618e-24	5.34758e-22
Ppt1	0.536807	6.53546	6.7855e-24	5.34758e-22
C1qc	0.888597	3.9545	1.06946e-23	8.37494e-22
Slfn1	2.17065	5.30348	1.74334e-23	1.35663e-21
Cd86	1.39045	1.84052	4.42489e-23	3.42182e-21
Ifi204	2.11935	5.59477	5.9574e-23	4.57832e-21
Fam3b	1.86387	1.64201	1.74315e-22	1.33136e-20
Rnf19b	0.93311	7.11156	1.90272e-22	1.44432e-20
Trim34a	1.5053	4.26631	2.05691e-22	1.55184e-20
Il2rg	0.616811	7.53644	2.23183e-22	1.6736e-20
Gpr84	1.63925	4.20096	2.52452e-22	1.88168e-20
Rnase6	0.616594	5.41872	3.21101e-22	2.37903e-20
Socs1	1.26682	5.92683	4.43673e-22	3.2676e-20
Mrgpra2b	0.820597	3.84486	6.49591e-22	4.75585e-20
Usf1	0.736719	5.87806	8.46674e-22	6.16229e-20
Irf9	1.54609	6.01921	1.0696e-21	7.73926e-20
Nuak2	0.69289	4.56684	1.1009e-21	7.91941e-20
Gm12216	4.24702	0.270532	1.10922e-21	7.9332e-20
Parp12	3.25572	4.81938	1.34997e-21	9.58013e-20
Nxn	0.634188	5.32182	1.35499e-21	9.58013e-20
Lair1	0.674556	7.05311	2.35594e-21	1.64886e-19
Lgals3bp	2.29505	7.45659	2.35875e-21	1.64886e-19
H2-Aa	0.903641	5.923	2.6679e-21	1.85449e-19
Retnlg	-1.89621	5.99263	3.36859e-21	2.32847e-19
Isg20	2.43003	4.80148	3.58144e-21	2.46184e-19
Ddx60	2.22057	4.09197	7.05284e-21	4.82126e-19
C1qb	0.942242	4.43946	8.85429e-21	6.01946e-19
Ifih1	2.12956	4.73447	2.82764e-20	1.91182e-18
Ccrl2	1.81111	5.04478	2.92806e-20	1.96896e-18
Gvin2	2.98636	7.74464	2.96326e-20	1.98186e-18
Irak2	0.866412	5.79747	3.99579e-20	2.65806e-18
Casp7	0.565852	5.71963	4.57352e-20	3.0261e-18
Xaf1	3.75524	3.8997	4.89586e-20	3.22216e-18
Slc31a1	0.576567	5.80843	5.31145e-20	3.47717e-18
Ctsl	-0.822944	5.1149	8.85263e-20	5.76493e-18
9930111J21Rik2	1.56507	6.11551	1.06245e-19	6.88259e-18
Acod1	2.85736	8.04156	1.10023e-19	7.09016e-18
Psme2b	2.07711	2.64891	1.2278e-19	7.87125e-18
Cmpk2	2.35498	6.49053	1.68816e-19	1.07668e-17
Cxcl11	8.22215	-0.237327	1.83545e-19	1.16462e-17
Gsdmd	0.646287	6.76501	6.87211e-19	4.33819e-17
Clec5a	1.12215	6.12973	7.547e-19	4.74005e-17
Cnn3	1.87955	1.4886	1.19375e-18	7.45974e-17
Mllt6	0.578545	6.36926	1.547e-18	9.61863e-17
Ralgds	1.25906	6.22229	1.68879e-18	1.04477e-16
Lgals8	0.582441	4.93053	1.75995e-18	1.08337e-16
Fbxl5	0.711781	5.83681	2.18497e-18	1.33835e-16
Adar	0.867149	6.68472	2.23455e-18	1.36198e-16
Ly6c2	0.707694	10.7193	2.90367e-18	1.76113e-16
Bmx	-1.51186	1.47211	3.05434e-18	1.84348e-16
Scpep1	0.794475	4.1465	6.48992e-18	3.89805e-16
Mov10	1.29498	4.10961	9.65698e-18	5.77226e-16
Tlr2	1.49222	6.54514	1.12069e-17	6.6665e-16
Fpr2	1.12067	6.18999	1.16887e-17	6.9198e-16
Apoe	-0.881083	5.28207	1.48432e-17	8.74546e-16
Trim5	0.726953	3.90471	1.60045e-17	9.38502e-16
Nod2	1.08399	3.55081	2.13273e-17	1.24473e-15
Plk3	0.838327	4.69947	3.0083e-17	1.7475e-15
Bcl2l14	2.65587	0.330969	3.23171e-17	1.8685e-15
Dram1	0.682879	4.00904	3.29556e-17	1.89656e-15
Bst2	1.77875	6.23604	5.02121e-17	2.87627e-15
Tcf7l2	1.88485	0.806448	5.15899e-17	2.94157e-15
Nub1	0.482319	6.84966	5.41118e-17	3.07122e-15
Abr	0.646579	8.07038	5.91823e-17	3.34366e-15
Ms4a6b	1.68394	2.29546	1.08269e-16	6.08912e-15
Bak1	0.455295	7.73102	1.11253e-16	6.22866e-15
Asb13	1.67309	1.5537	1.53791e-16	8.57143e-15
H1f2	-0.635866	3.84473	2.43637e-16	1.3518e-14
Prr5l	1.78458	1.06358	2.92732e-16	1.61695e-14
Tnf	1.23578	6.21941	3.29528e-16	1.81211e-14
Crybg1	1.02284	3.0923	3.48641e-16	1.90873e-14
Mfge8	-0.597988	4.79268	3.64089e-16	1.98453e-14
Themis2	0.514898	5.83997	4.22755e-16	2.29419e-14
Serpinb6b	1.38856	1.48827	5.23875e-16	2.83053e-14
Dusp6	0.681964	5.6285	9.30583e-16	5.00613e-14
Ppa1	0.69715	5.7025	1.15906e-15	6.20822e-14
Ifi211	2.77357	3.49076	1.54662e-15	8.24842e-14
Hivep2	1.63557	2.65271	1.69987e-15	9.02684e-14
Ifitm3	1.7907	6.28068	1.71824e-15	9.08536e-14
Csf1	0.998543	8.45283	1.84311e-15	9.70418e-14
Usb1	0.731151	5.74565	2.01996e-15	1.05902e-13
Mvp	0.529722	6.60305	2.03454e-15	1.06217e-13
St6galnac4	0.587287	5.21452	2.12829e-15	1.10644e-13
Emp1	-1.31003	2.77677	2.1996e-15	1.13873e-13
Cyp4v3	0.893003	3.57401	2.25361e-15	1.16183e-13
Oas1b	2.2685	2.47157	2.37343e-15	1.21852e-13
Slc2a6	0.88668	5.98798	2.77116e-15	1.41684e-13
Asb2	-0.862761	4.492	3.23741e-15	1.64842e-13
Sdcbp	0.450138	8.0674	3.9512e-15	2.00361e-13
Nos2	5.3423	1.83331	5.03121e-15	2.54086e-13
Ifi35	0.901486	5.74526	5.56865e-15	2.80085e-13
Vmp1	0.738309	6.33684	5.91455e-15	2.96278e-13
Ikbke	0.98802	6.23904	7.74427e-15	3.8496e-13
Pkib	0.871021	3.14453	7.74711e-15	3.8496e-13
Shisa5	0.622588	7.50294	7.98078e-15	3.94985e-13
H2-Eb1	0.823074	5.55336	9.20438e-15	4.53728e-13
Slfn2	0.559492	7.89524	9.4425e-15	4.63619e-13
Slco3a1	0.916721	4.02808	9.58692e-15	4.6885e-13
Cx3cr1	-0.966482	2.7953	9.6517e-15	4.70159e-13
Tpst1	1.00381	3.4628	9.89531e-15	4.80136e-13
Ifit1bl1	3.92416	0.834832	1.02983e-14	4.97737e-13
Hk3	0.46686	7.71873	1.05354e-14	5.07218e-13
Slc15a3	1.31318	5.50252	1.47619e-14	7.0794e-13
Gpnmb	-0.763869	7.32848	1.81027e-14	8.64808e-13
Adpgk	-0.407148	7.78008	2.02542e-14	9.63866e-13
Ccnd2	0.858579	5.97328	2.46018e-14	1.16628e-12
Ltbr	0.603206	4.5487	2.71625e-14	1.28276e-12
Sppl2a	0.670683	6.44441	2.8995e-14	1.36409e-12
Oasl2	3.38579	6.41735	3.03677e-14	1.42326e-12
Trex1	1.26143	5.21877	3.1933e-14	1.49097e-12
Gns	0.541197	6.05734	3.35238e-14	1.55936e-12
Axl	0.602038	4.75319	3.44793e-14	1.5978e-12
Ifit2	3.8241	4.84967	4.17556e-14	1.92777e-12
Bcl3	0.984909	4.37635	4.43746e-14	2.04107e-12
Trem2	-0.896423	3.24202	4.75443e-14	2.17876e-12
Bid	0.42578	6.07532	4.79222e-14	2.18159e-12
Trf	-0.943004	3.91207	4.79586e-14	2.18159e-12
Zfp281	0.591721	5.0892	5.68272e-14	2.57554e-12
Rasgef1b	1.16234	3.19889	6.35664e-14	2.87046e-12
Tnfrsf1a	0.520472	5.83951	6.42697e-14	2.89167e-12
Gm21188	0.86075	5.59377	6.82204e-14	3.0583e-12
Rcn1	0.540305	5.52152	7.58217e-14	3.38679e-12
Jun	0.930292	5.07617	7.72266e-14	3.43714e-12
AA467197	1.09244	3.21003	7.80097e-14	3.45955e-12
Sh3bp2	0.49764	5.61713	8.07121e-14	3.56661e-12
Gpr132	0.72191	4.51138	1.03498e-13	4.55722e-12
Egr3	1.94744	4.50302	1.07043e-13	4.69662e-12
Aif1	1.60408	1.65033	1.09195e-13	4.77412e-12
Zfp36	0.482106	6.22542	1.38458e-13	6.03217e-12
Ifi207	1.45234	3.91883	1.51305e-13	6.56876e-12
Ly75	1.41257	2.43721	1.60375e-13	6.93819e-12
Tgif1	0.54626	4.58674	1.64314e-13	7.08382e-12
Dab2	-1.44656	3.35538	1.96126e-13	8.42595e-12
Lacc1	1.1941	3.35561	2.41862e-13	1.03549e-11
Rmdn3	0.644447	4.85232	2.80994e-13	1.19888e-11
Ccn3	-0.793787	2.98142	3.31022e-13	1.40747e-11
Lima1	-0.735995	3.79694	4.022e-13	1.70425e-11
Mfsd7a	1.65496	1.83713	5.56465e-13	2.34988e-11
Il1a	2.87125	3.27759	7.99769e-13	3.36583e-11
Clec4n	1.74557	6.85739	1.09762e-12	4.60369e-11
Gm45104	1.18458	2.55905	1.11791e-12	4.67295e-11
Psap	0.527928	10.6687	1.21563e-12	5.06432e-11
Socs3	0.940971	4.62493	1.35062e-12	5.6078e-11
Trps1	1.09217	3.26364	1.60449e-12	6.63957e-11
Sp140	0.342229	7.30738	1.71448e-12	7.07108e-11
Phospho1	-0.51065	4.71982	2.1241e-12	8.73139e-11
Tlr4	0.981758	4.2779	2.76312e-12	1.13206e-10
Arid5a	0.483733	4.89473	3.38185e-12	1.38098e-10
Pld4	0.708097	4.23377	3.56629e-12	1.4515e-10
Slfn8	2.20467	4.79819	3.88842e-12	1.57742e-10
Atp6v0d2	-0.891292	3.4377	4.059e-12	1.64124e-10
Cdc42ep2	1.40862	2.09761	4.144e-12	1.67015e-10
Ubap1	0.366506	6.07285	4.38814e-12	1.76281e-10
Gm43181	2.32711	0.309993	4.60871e-12	1.84542e-10
Rtp4	3.7256	4.54846	5.06243e-12	2.02056e-10
Serpinb1a	-0.576161	7.21682	5.23581e-12	2.08304e-10
Rab5c	0.322472	8.07917	5.28971e-12	2.09774e-10
Tmco4	0.888055	4.44769	5.38683e-12	2.12943e-10
N4bp1	0.45321	7.2013	6.35055e-12	2.5024e-10
Eif2ak2	0.951329	5.63601	6.75521e-12	2.6534e-10
Trim30d	2.64115	3.63858	6.9095e-12	2.70542e-10
Arrdc4	0.906057	4.43795	7.50836e-12	2.93063e-10
Klf2	0.560024	5.6486	8.02165e-12	3.12113e-10
Il1f9	0.822086	5.78409	8.80786e-12	3.41629e-10
Mndal	1.55073	2.72741	8.89739e-12	3.44023e-10
Nfkbid	0.515187	5.40811	9.84538e-12	3.79492e-10
Cd177	-0.683198	5.61856	1.03631e-11	3.98207e-10
Klra2	0.742223	4.18955	1.08846e-11	4.1695e-10
Adra2a	-0.441743	5.27515	1.21882e-11	4.65446e-10
Tbc1d9	0.842813	2.25735	1.46616e-11	5.58179e-10
Tnfsf13b	1.33741	0.827575	1.48199e-11	5.62473e-10
Epsti1	1.71885	3.45594	1.49776e-11	5.66722e-10
Gm19684	3.02861	-0.395569	1.79929e-11	6.77242e-10
Phf11b	2.59427	1.9158	1.8008e-11	6.77242e-10
F830016B08Rik	2.76087	-0.369742	1.87527e-11	7.03114e-10
Isg15	2.98501	4.57826	1.90404e-11	7.11744e-10
Sp100	0.520971	7.80483	2.1484e-11	8.00667e-10
Trpm2	0.540872	6.98468	2.26957e-11	8.43286e-10
Jak3	0.546107	5.0558	2.33169e-11	8.63774e-10
Tmem176b	-0.941435	2.70592	2.72845e-11	1.00774e-09
Nfkbie	0.58477	4.9795	3.22978e-11	1.18935e-09
Fmo5	-0.495893	4.67311	3.67267e-11	1.34843e-09
Capza2	0.393503	7.75771	3.68662e-11	1.34954e-09
Kynu	1.73315	0.544404	4.26398e-11	1.55629e-09
Npc2	0.370715	8.51982	4.95819e-11	1.80434e-09
Junb	0.561609	6.21873	5.07684e-11	1.8421e-09
Serpinb10	-0.899026	2.63222	7.34509e-11	2.65733e-09
Nlrp3	0.610701	5.50716	8.07993e-11	2.91466e-09
Pim2	0.362066	8.07011	8.22387e-11	2.95796e-09
Slc6a8	-0.775728	2.2238	8.79792e-11	3.15526e-09
Ccnd1	0.75936	3.77664	8.89087e-11	3.17939e-09
Csrnp1	0.882338	4.30902	9.1072e-11	3.24736e-09
Retreg1	0.668999	4.62229	1.09894e-10	3.9036e-09
Rnf213	1.76688	6.94126	1.10107e-10	3.9036e-09
Ltf	-0.397587	9.84865	1.16412e-10	4.11534e-09
Ddx58	1.18152	6.13474	1.22031e-10	4.30168e-09
Sort1	-0.428267	7.22073	1.36013e-10	4.78092e-09
C3	0.632757	9.40677	1.48805e-10	5.21577e-09
Mgst1	0.487994	6.80999	1.57935e-10	5.52013e-09
Slc7a2	1.45893	2.57585	1.76098e-10	6.13763e-09
Vwa5a	0.555854	5.35234	1.77215e-10	6.1592e-09
Zup1	0.733102	4.0832	1.83802e-10	6.37027e-09
Parp11	0.504129	4.68964	1.98379e-10	6.83759e-09
Maff	0.828034	3.28507	1.98391e-10	6.83759e-09
Gpr55	-0.448419	4.48027	2.09459e-10	7.19897e-09
Selenon	-0.366513	5.97586	2.25264e-10	7.72076e-09
Klf4	1.47772	0.741354	2.56855e-10	8.77919e-09
Sowahc	0.873659	2.92915	3.03811e-10	1.0328e-08
Vegfa	0.559756	6.13718	3.03838e-10	1.0328e-08
C1ra	0.754403	2.92681	3.13432e-10	1.06249e-08
Cd69	0.802378	4.95188	3.45399e-10	1.16766e-08
Ninj1	0.659132	6.5149	3.8285e-10	1.29074e-08
Cd101	-0.890135	3.653	4.18737e-10	1.40789e-08
Clec4e	1.2702	6.49318	4.42266e-10	1.48297e-08
Rarg	-0.393246	5.04968	4.44307e-10	1.48579e-08
Nr1h2	0.339131	6.50198	4.59012e-10	1.53083e-08
Phf11c	1.04744	2.53648	4.8361e-10	1.60852e-08
Ctso	0.63731	3.56877	4.99118e-10	1.65565e-08
Abca1	-1.049	2.73581	5.14696e-10	1.70276e-08
Adgrg5	1.06871	2.23292	6.11948e-10	2.0191e-08
Cyp51	0.391828	8.11711	6.74606e-10	2.21992e-08
Septin5	-0.407955	5.96313	6.9634e-10	2.28536e-08
Cebpa	-0.537975	3.95608	7.09388e-10	2.32203e-08
Bmf	-0.596313	3.93269	7.35878e-10	2.40238e-08
Dusp16	0.851898	3.81269	8.20507e-10	2.67161e-08
Tcirg1	0.361559	7.28279	8.25322e-10	2.68024e-08
Dlgap4	0.392494	5.44768	8.37993e-10	2.71286e-08
Il1b	1.86394	6.30325	8.39753e-10	2.71286e-08
Nptx1	-2.29998	-0.368033	8.89596e-10	2.8664e-08
Plekho2	0.374191	7.64116	9.32358e-10	2.99638e-08
Nat8l	-0.883102	2.93081	9.99067e-10	3.20245e-08
Cept1	0.386385	5.88325	1.37155e-09	4.38507e-08
Mlkl	0.351127	5.10192	1.60347e-09	5.11332e-08
Gm48504	2.18823	-0.546054	1.81082e-09	5.7597e-08
Prdm1	1.26533	1.47123	1.87944e-09	5.96264e-08
Ggct	0.75748	3.97478	2.1802e-09	6.89915e-08
Tor3a	0.889996	5.0744	2.2369e-09	7.0605e-08
Lrrc8c	0.488173	4.82538	2.27667e-09	7.16774e-08
Cd5l	-2.06025	0.743204	2.50963e-09	7.88114e-08
Tnfrsf1b	0.986379	8.17857	2.67665e-09	8.38434e-08
Ifi27	1.06078	5.10266	2.76399e-09	8.63606e-08
Trim26	0.649777	4.43018	3.10079e-09	9.664e-08
Map3k8	0.917011	2.59575	3.10929e-09	9.66615e-08
Lilr4b	0.374248	8.51767	3.39673e-09	1.05333e-07
Dhx58	1.43692	4.12615	3.54175e-09	1.09555e-07
Sod2	0.54364	6.42772	4.16255e-09	1.28437e-07
Arg1	3.66723	2.19653	4.20659e-09	1.29473e-07
Wsb2	0.407988	5.67478	4.55889e-09	1.39968e-07
F13a1	-0.958291	3.81911	4.67638e-09	1.4322e-07
Zc3hav1	0.344864	7.61567	5.28137e-09	1.61349e-07
Ccl4	1.98452	5.46945	5.44945e-09	1.66074e-07
Il1rn	0.985434	8.31473	5.61051e-09	1.70562e-07
Lilrb4a	0.40307	8.87775	6.02306e-09	1.82655e-07
Gtpbp2	0.377245	6.93459	6.25136e-09	1.89115e-07
C1qa	0.852835	2.34479	6.31074e-09	1.90446e-07
Cfb	1.85066	1.9641	6.6755e-09	2.00963e-07
Ptpn18	0.630182	5.63287	6.7567e-09	2.02914e-07
Tppp3	1.53631	0.187449	7.01243e-09	2.10084e-07
Cmklr1	1.11705	3.68558	7.12712e-09	2.13004e-07
Klf6	0.440381	7.20942	7.1537e-09	2.13284e-07
Enah	-0.463611	5.07347	7.21953e-09	2.14729e-07
Tinagl1	-0.450158	4.68837	7.69213e-09	2.28237e-07
Ier3	0.477658	5.31309	7.72086e-09	2.28541e-07
Il13ra1	1.00338	3.5561	7.74966e-09	2.28846e-07
C130026I21Rik	1.16278	1.94611	8.41159e-09	2.47801e-07
Serpinb9	1.50793	2.67698	8.53017e-09	2.50698e-07
Znfx1	0.604969	6.56905	8.94937e-09	2.62395e-07
Tlr9	1.24419	3.01499	9.8973e-09	2.89502e-07
Pygl	-0.271662	9.76552	9.94719e-09	2.90275e-07
Calr	0.238356	11.8931	1.00589e-08	2.92844e-07
Mtus1	-0.342958	5.85205	1.04197e-08	3.02635e-07
Rnf115	0.330846	5.9493	1.04683e-08	3.03336e-07
Apobec1	0.500187	4.69807	1.07998e-08	3.12211e-07
Rsad2	3.55514	6.12424	1.21401e-08	3.50138e-07
Chka	0.541643	4.63414	1.24144e-08	3.57217e-07
Kat2b	0.413573	5.50048	1.32112e-08	3.79262e-07
Hdc	0.294448	8.99972	1.52402e-08	4.36499e-07
Adam19	-0.428848	6.4622	1.55431e-08	4.44144e-07
Ceacam10	-0.743501	2.59506	1.57447e-08	4.48869e-07
Noc4l	0.468538	5.93486	1.60484e-08	4.56476e-07
Zfp503	1.10703	1.86516	1.7008e-08	4.82659e-07
Il18	1.83325	-0.477165	1.75788e-08	4.97716e-07
Mpzl3	-0.964544	1.26747	1.84212e-08	5.20377e-07
Gpr35	1.17418	2.12972	1.92308e-08	5.4201e-07
Tns3	0.600596	5.40181	2.05425e-08	5.77663e-07
Myo1d	-0.375532	6.76739	2.45675e-08	6.89281e-07
Dhrs3	-0.673191	3.57693	2.52593e-08	7.0709e-07
App	0.564276	5.55414	2.54793e-08	7.11639e-07
9930111J21Rik1	1.92591	3.97526	2.69434e-08	7.50834e-07
Mitf	0.622419	3.4087	3.02917e-08	8.42247e-07
H2-DMb2	0.791778	2.44827	3.13135e-08	8.68705e-07
Zfp945	1.30851	0.548326	3.35323e-08	9.28178e-07
Rgs1	0.835641	3.49271	3.59374e-08	9.92531e-07
Slc11a1	0.842931	5.28781	3.61022e-08	9.94862e-07
Unc5c	-1.23091	1.32666	4.00673e-08	1.10167e-06
Kcnab1	2.15943	-0.123331	4.01672e-08	1.10197e-06
Rhoh	0.346666	4.83975	4.07905e-08	1.11659e-06
Ttyh3	0.385447	6.89003	4.16204e-08	1.1368e-06
Oas2	2.65651	3.5804	4.31229e-08	1.17524e-06
Il21r	0.548647	3.9766	4.37154e-08	1.18877e-06
Capn2	-0.326465	6.11997	4.5449e-08	1.23135e-06
Sell	0.466075	7.75854	4.54802e-08	1.23135e-06
Fgr	0.278444	7.16563	4.72212e-08	1.2757e-06
Pik3ap1	0.460072	7.13034	4.77963e-08	1.28842e-06
F10	1.08018	6.30116	5.11184e-08	1.37497e-06
Tmem176a	-0.863372	1.98256	5.13861e-08	1.37918e-06
Fbxo10	-1.07508	1.1854	5.18986e-08	1.38992e-06
Timp2	-0.302017	6.86781	5.46363e-08	1.46007e-06
1600014C10Rik	0.45302	6.90436	5.52352e-08	1.4729e-06
H2-DMb1	0.524442	4.46386	5.58319e-08	1.48561e-06
Slc44a1	-0.545235	3.1508	5.61506e-08	1.49088e-06
Nfkbia	0.515116	7.24255	5.65007e-08	1.49696e-06
AC168977.1	0.951517	1.20073	5.75433e-08	1.52133e-06
Tut4	0.682331	3.39667	6.05157e-08	1.59651e-06
C1s1	1.5095	0.968979	6.21352e-08	1.63574e-06
Col18a1	-1.189	0.643349	6.74408e-08	1.77165e-06
Ttc39c	0.436101	4.70639	7.18515e-08	1.88351e-06
G0s2	0.742033	2.75934	7.2256e-08	1.89011e-06
Gphn	0.442244	3.62929	7.26122e-08	1.89542e-06
Nuak1	-1.52741	0.185811	7.32937e-08	1.90919e-06
Oas3	2.76315	5.48179	7.41793e-08	1.92819e-06
Marcksl1	0.937405	6.80231	7.64856e-08	1.98398e-06
Hpse	0.936979	1.86718	7.87653e-08	2.03883e-06
Fam174a	0.500908	3.77271	8.85168e-08	2.28647e-06
Satb1	-0.481378	4.10843	9.32332e-08	2.40328e-06
Nab2	0.436853	4.83087	9.62689e-08	2.47637e-06
Mfsd6	-0.462717	4.58594	9.74665e-08	2.50198e-06
Csf1r	0.311129	7.51084	1.02029e-07	2.61366e-06
Rflnb	-0.293466	7.99681	1.0398e-07	2.65815e-06
Vcam1	0.258935	9.06074	1.05997e-07	2.70413e-06
Scarb2	0.323279	5.45802	1.07124e-07	2.72726e-06
Nfkb2	0.457427	6.15158	1.14482e-07	2.90859e-06
Stab1	-0.485468	4.27641	1.18537e-07	3.0027e-06
Cd40	1.91594	1.62384	1.18794e-07	3.0027e-06
Agap1	-0.315877	5.78657	1.19176e-07	3.0027e-06
Pilra	0.698779	5.913	1.19527e-07	3.0027e-06
Itgb5	-0.548408	4.08756	1.19687e-07	3.0027e-06
Gm43198	1.259	1.38258	1.1976e-07	3.0027e-06
Trim56	0.451568	6.51601	1.19885e-07	3.0027e-06
Srgn	0.36086	9.69002	1.20152e-07	3.00331e-06
Fam167a	1.40951	0.490183	1.23143e-07	3.07187e-06
Tasl	0.786089	3.25587	1.32052e-07	3.28749e-06
Hk1	0.270695	8.71467	1.41981e-07	3.52756e-06
Gm43302	7.30056	-1.07375	1.65789e-07	4.11085e-06
Ifi206	2.54552	2.50638	1.75204e-07	4.33559e-06
Cd14	1.20698	7.03553	1.84312e-07	4.55188e-06
Hmga1	0.319123	7.78718	2.10039e-07	5.17693e-06
Relb	0.742262	4.59092	2.12401e-07	5.22473e-06
Cspg4	-2.40063	-1.20467	2.23265e-07	5.47244e-06
Osm	0.368569	5.22666	2.23356e-07	5.47244e-06
Pilrb2	0.467269	5.04087	2.28701e-07	5.59232e-06
Tlr11	2.1329	-0.993425	2.31886e-07	5.65902e-06
Ifit3b	3.38612	3.39423	2.33079e-07	5.67694e-06
Sh3tc1	0.686809	3.11182	2.5247e-07	6.13716e-06
Rab7b	0.591425	3.9696	2.59168e-07	6.27676e-06
Mafk	0.36534	5.68896	2.59228e-07	6.27676e-06
Itgb2l	-0.380849	5.93892	2.62846e-07	6.35195e-06
Prdx5	0.48137	9.12232	2.7035e-07	6.52055e-06
Nme2	0.386684	5.81516	2.74445e-07	6.60644e-06
A530032D15Rik	1.57323	0.117737	2.76425e-07	6.64118e-06
Olfml2b	-0.499577	3.98586	2.88286e-07	6.91271e-06
Tmem106a	0.620349	3.10223	3.01991e-07	7.22733e-06
Gpr31b	2.01146	-0.206259	3.20836e-07	7.66352e-06
Pomp	0.461609	6.41212	3.26159e-07	7.77566e-06
Klrk1	1.4604	0.78806	3.39993e-07	8.08988e-06
N4bp3	0.333147	4.65785	3.44973e-07	8.19261e-06
Pde4b	0.606876	5.02069	3.64745e-07	8.64556e-06
Clec4a2	-0.470665	5.51541	4.20396e-07	9.94563e-06
Fxyd5	0.290803	9.56011	4.27662e-07	1.00982e-05
Tex15	-1.45973	0.167294	4.45762e-07	1.05056e-05
Slfn9	0.819596	3.77008	4.48942e-07	1.05604e-05
Usp18	2.64688	3.74351	4.59852e-07	1.07965e-05
Gm47493	0.65494	2.65143	4.80755e-07	1.12659e-05
Ccdc88b	0.266432	8.60524	4.94616e-07	1.15688e-05
C5ar2	-0.504294	4.17562	5.10645e-07	1.19211e-05
Cd2ap	0.682676	1.86103	5.18773e-07	1.20881e-05
S100a4	-0.784103	4.3795	5.42275e-07	1.2612e-05
Gadd45b	0.891549	5.39238	5.47414e-07	1.27076e-05
Resf1	0.309594	6.07298	5.62447e-07	1.30321e-05
Psma3	0.325353	6.76157	5.72006e-07	1.32288e-05
Col5a1	-0.547389	4.22505	6.08039e-07	1.40359e-05
Mbnl1	0.351419	8.51665	6.46168e-07	1.48883e-05
Irf7	2.28606	5.83114	6.48267e-07	1.49089e-05
Kars	0.227689	7.01832	6.58483e-07	1.51158e-05
Amer2	-1.62017	-0.0279888	6.77406e-07	1.55214e-05
Tma16	0.392523	4.41379	6.87519e-07	1.5724e-05
Pycard	0.343829	6.17059	6.97854e-07	1.59309e-05
Ccpg1	-0.276825	8.05403	7.19369e-07	1.63918e-05
Exoc3l4	1.56746	0.0908336	7.3603e-07	1.67116e-05
Mapk9	0.280949	5.36955	7.36104e-07	1.67116e-05
Ptprj	0.490799	6.21294	7.49624e-07	1.69874e-05
Nt5c2	-0.256706	6.13653	7.65085e-07	1.7306e-05
Sgk1	-0.494043	3.62355	7.72938e-07	1.74518e-05
Atf3	0.832649	4.47741	7.89525e-07	1.77938e-05
Gm38271	1.23664	1.03408	8.12965e-07	1.82888e-05
Ly6g	0.563345	4.69134	8.16096e-07	1.83259e-05
Sash1	-0.732085	1.79733	8.32768e-07	1.86664e-05
Pak1	0.498263	3.81602	8.42207e-07	1.88438e-05
Plgrkt	0.41413	5.49074	8.91201e-07	1.9904e-05
Ptgs2	1.3253	3.89452	8.9315e-07	1.99116e-05
Isoc1	0.422147	4.64097	9.39385e-07	2.09047e-05
Tnfsf14	0.300136	5.73875	1.00847e-06	2.24018e-05
Fanca	0.237428	5.64948	1.03266e-06	2.28981e-05
Gask1b	-1.3824	0.826923	1.05768e-06	2.3411e-05
Tmem67	0.765664	1.81467	1.06377e-06	2.35037e-05
Pwwp2b	0.645636	2.75944	1.08988e-06	2.40376e-05
Tgm3	-1.53018	-0.627461	1.20082e-06	2.64372e-05
Egr1	1.03304	4.75555	1.29048e-06	2.83609e-05
Bank1	-0.47676	4.16792	1.32599e-06	2.90896e-05
P2rx7	0.492334	4.49258	1.33681e-06	2.9275e-05
Cers6	0.280624	7.61505	1.40471e-06	3.07075e-05
Blvrb	0.495393	4.23516	1.43196e-06	3.12481e-05
Etnk1	0.384677	7.19787	1.4711e-06	3.20456e-05
Mtss1	-0.609872	3.06018	1.48587e-06	3.23105e-05
Clec9a	1.06132	1.22182	1.49011e-06	3.23458e-05
Ogfrl1	0.257972	6.22086	1.49782e-06	3.24563e-05
Olfm4	-0.383397	5.88456	1.52226e-06	3.29283e-05
Lct	-0.943357	1.96995	1.55357e-06	3.35469e-05
Gm37086	0.816055	2.69231	1.63401e-06	3.52222e-05
Myd88	0.327175	6.4175	1.74516e-06	3.75527e-05
Ctse	-0.432809	4.23303	1.8001e-06	3.86678e-05
Plekhg5	-0.468135	3.53531	1.82421e-06	3.91178e-05
C9orf72	0.849288	2.09499	1.93042e-06	4.13238e-05
Bhlhe41	-1.23404	0.500146	1.94413e-06	4.14745e-05
Larp1	0.277042	7.79724	1.94417e-06	4.14745e-05
Vat1	-0.21724	8.14592	2.01797e-06	4.29748e-05
Ano10	-0.450035	4.09594	2.08901e-06	4.44112e-05
Hsh2d	0.661953	4.13756	2.17678e-06	4.61977e-05
Il10ra	0.376074	5.38075	2.29452e-06	4.86131e-05
Tpcn1	-0.288639	6.17043	2.40261e-06	5.08162e-05
Pi16	-0.455523	6.38138	2.45865e-06	5.19127e-05
Mrtfa	-0.23042	7.13627	2.52536e-06	5.32305e-05
Bcl2l11	0.405499	5.27423	2.57191e-06	5.41194e-05
Ctrl	1.79695	-0.439049	2.82431e-06	5.92917e-05
Fpr1	0.652882	6.19882	2.82729e-06	5.92917e-05
Phc2	0.372503	5.87965	2.85605e-06	5.97935e-05
Tbk1	0.332217	5.89594	3.05861e-06	6.39261e-05
Mcl1	0.237066	8.51716	3.11513e-06	6.49975e-05
Sting1	0.273526	5.80803	3.14748e-06	6.5562e-05
Mitd1	0.47697	4.29536	3.15518e-06	6.56119e-05
Rab20	0.520528	4.21219	3.16253e-06	6.56544e-05
Marchf1	0.504844	4.24595	3.20352e-06	6.63939e-05
Usp25	0.426141	6.95226	3.21253e-06	6.64694e-05
Hspa1a	2.45839	1.57033	3.248e-06	6.7091e-05
Whamm	0.321706	4.97233	3.39986e-06	7.01107e-05
Slc37a1	0.418722	3.97584	3.47732e-06	7.15887e-05
Slc6a19	1.93045	-0.851766	3.60723e-06	7.41399e-05
Met	0.631695	2.76843	3.64214e-06	7.47333e-05
Ly6c1	0.912094	0.87515	3.65169e-06	7.48053e-05
Ccl2	1.10417	3.23283	3.6974e-06	7.56165e-05
Ccnyl1	0.632242	2.79089	3.72484e-06	7.60518e-05
Sulf2	-1.18117	0.84724	3.81426e-06	7.77493e-05
Apobec3	0.290269	8.05395	3.86182e-06	7.85893e-05
Tmbim6	0.262418	9.27843	4.04781e-06	8.2239e-05
Ctsz	0.469569	7.5132	4.19676e-06	8.51254e-05
Ptafr	0.395733	6.83846	4.27415e-06	8.65534e-05
Apoc2	-0.864807	1.99577	4.32318e-06	8.74031e-05
Clip1	-0.279755	6.16287	4.54525e-06	9.17428e-05
Mapkapk2	0.258618	8.45573	4.58932e-06	9.24816e-05
Ass1	0.841256	4.65912	4.60058e-06	9.25576e-05
Anxa1	-0.24365	9.45414	4.75351e-06	9.54793e-05
Ccnl1	0.291456	6.04034	4.98031e-06	9.98726e-05
Tmem215	-0.334513	4.98529	5.11805e-06	0.000102469
Ms4a4a	-2.38269	-0.10463	5.12951e-06	0.000102532
Snrk	-0.251565	5.39389	5.1935e-06	0.000103644
Maf	-0.621492	3.07966	5.32079e-06	0.000106013
Hspa5	0.207555	10.4933	5.40781e-06	0.000107574
Ifi203	1.36014	2.47113	5.48772e-06	0.000108988
Col9a3	1.2414	0.101116	5.55057e-06	0.00011006
Suox	-0.330392	5.55554	5.75499e-06	0.00011393
Glrp1	0.886042	1.78506	6.07747e-06	0.000120122
Rab19	0.917874	1.23133	6.11069e-06	0.000120535
Tcp11l2	-0.296284	6.09844	6.11784e-06	0.000120535
Alpk1	0.622112	3.21909	6.18829e-06	0.000121729
Ilrun	0.236232	7.29595	6.32017e-06	0.000124126
Phactr2	-0.307477	4.91325	6.37809e-06	0.000125065
Rfx5	0.364758	4.4393	6.39785e-06	0.000125254
Nrros	0.217366	7.6024	6.54944e-06	0.000128019
Ica1l	-0.602923	3.05719	6.57708e-06	0.000128357
Flt3l	0.477116	5.10557	6.656e-06	0.000129692
Rbck1	0.280118	7.2064	6.66737e-06	0.00012971
Btnl9	-0.359749	4.40039	6.75304e-06	0.00013117
Gm45062	-0.319487	5.51999	6.9296e-06	0.000134389
Fas	0.579228	4.99553	7.08073e-06	0.000137012
Itih5	-0.853314	2.08187	7.08702e-06	0.000137012
Clec2d	0.417707	5.39919	7.13551e-06	0.000137734
Hck	0.256507	8.4245	7.16564e-06	0.0001381
Rgl2	-0.315226	6.43301	7.26755e-06	0.000139847
Rbm43	0.306241	5.35461	7.28846e-06	0.000140031
Fam126a	0.324078	6.32177	7.33478e-06	0.000140703
Gpr18	0.55989	3.64367	7.58441e-06	0.000145266
Apol7e	1.74796	0.505298	7.99856e-06	0.000152962
Ccl3	1.02214	6.34999	8.04923e-06	0.000153693
Sec16b	-0.673295	1.83271	8.1577e-06	0.000155524
Slc9a9	-0.938771	1.30074	8.43686e-06	0.000160599
Hvcn1	-0.214918	7.91517	8.56882e-06	0.00016286
Pam	-0.358857	4.28711	8.71202e-06	0.000165328
Ndufs4	0.338318	4.85618	8.75808e-06	0.000165891
Ifi44	1.66858	0.229917	8.7685e-06	0.000165891
Pno1	0.347945	4.81904	8.88597e-06	0.000167857
Carmil1	0.853762	0.769815	9.6809e-06	0.000182594
Phf11d	1.26932	1.59759	9.9226e-06	0.000186868
Cxcl16	0.80014	3.76681	1.00779e-05	0.000189504
Fzd4	-0.515922	2.63775	1.01693e-05	0.000190932
Ms4a2	0.251803	6.50528	1.14876e-05	0.000215357
Cfp	-0.292282	7.49025	1.16013e-05	0.00021716
Ptgs1	-0.267492	6.86273	1.16578e-05	0.000217888
Mab21l3	2.99813	-0.868564	1.17314e-05	0.000218932
Cpne2	-0.188989	7.8676	1.26688e-05	0.00023607
P2rx4	0.290383	6.30059	1.323e-05	0.000246157
Pnpla2	0.29755	6.6593	1.32622e-05	0.000246385
Coa5	0.288267	7.18454	1.34236e-05	0.000249011
Oas1a	1.46762	3.7682	1.36462e-05	0.00025276
Amdhd2	0.333513	5.22405	1.40475e-05	0.000259805
Cxcl2	1.52815	5.73126	1.43694e-05	0.000265363
Gmppb	0.281586	5.47565	1.46379e-05	0.000269918
Ube2h	-0.25267	6.05726	1.47704e-05	0.000271956
Stom	0.284322	5.71868	1.48162e-05	0.000272393
Pacs1	-0.285047	6.664	1.50668e-05	0.00027659
Frmd4b	0.934599	1.9941	1.52315e-05	0.000279199
Ptk2b	0.204331	7.75727	1.58377e-05	0.000289881
Cd9	0.388633	7.35201	1.58911e-05	0.000290429
Nlrp12	-0.305274	5.08236	1.60252e-05	0.000292448
Cfap410	0.370355	3.79658	1.63907e-05	0.000298679
Gas6	-1.78116	-0.533771	1.67083e-05	0.000304018
C3ar1	-0.276052	6.47418	1.77382e-05	0.000322284
Rcsd1	-0.181892	7.84449	1.78201e-05	0.000323296
Slc37a3	0.537346	2.70508	1.78546e-05	0.000323449
Cdhr4	1.79094	-0.541057	1.79022e-05	0.000323836
Arl1	0.270219	6.23672	1.80706e-05	0.000326405
Helz2	0.785683	6.59665	1.85522e-05	0.000334616
Gm44894	1.68832	-0.0935256	1.90734e-05	0.000343515
Atp2a3	-0.198955	9.77786	1.9302e-05	0.000347128
Sdc3	0.694138	4.19118	1.99267e-05	0.000357842
Alox12e	-0.318354	4.14122	1.99678e-05	0.00035806
Abcc3	-0.673377	1.59395	2.05591e-05	0.000368073
Clnk	0.636482	2.25405	2.05922e-05	0.000368073
Ccnh	0.287639	4.93224	2.06154e-05	0.000368073
Efhd2	0.257539	7.24911	2.07746e-05	0.00037038
Syvn1	0.209935	6.64207	2.09878e-05	0.000373644
Piwil2	0.971282	0.78755	2.15358e-05	0.000382848
Cysltr2	1.4653	-0.453956	2.17241e-05	0.000385641
Tcn2	-0.206072	7.71556	2.1891e-05	0.000388048
Skil	0.425632	5.64926	2.19925e-05	0.00038929
Fnip2	0.417724	5.71009	2.28688e-05	0.000404223
6430548M08Rik	-0.295192	5.33135	2.31334e-05	0.000408315
Brcc3	0.316231	4.9427	2.45315e-05	0.000432376
Tnfaip3	0.515575	5.97726	2.45944e-05	0.000432868
Ggta1	0.32572	5.63962	2.59306e-05	0.000455738
Sla2	-0.515247	3.42235	2.61009e-05	0.00045808
C4b	0.420336	5.10905	2.6303e-05	0.000460973
Cmtr1	0.282626	7.19025	2.67715e-05	0.000468521
Nrg2	2.14894	-1.33183	2.82116e-05	0.000493025
Fabp4	-1.59311	-0.0475189	2.93415e-05	0.000512049
Arsg	-0.710802	1.51638	3.15591e-05	0.000549973
Card10	-0.573543	2.2995	3.26726e-05	0.000568577
C5ar1	0.443279	5.11389	3.29335e-05	0.000572313
Arg2	0.479617	3.48637	3.30169e-05	0.000572957
Them6	0.486379	3.26429	3.37822e-05	0.000585417
Map4	0.197223	7.26123	3.39101e-05	0.000586811
Zxdc	-0.261907	4.89046	3.47577e-05	0.000600289
Itga6	-0.454372	4.88742	3.4786e-05	0.000600289
Khdc4	0.217857	6.02574	3.51357e-05	0.000605479
Adssl1	-0.217432	6.70065	3.52067e-05	0.000605859
Glrx	0.302456	7.04573	3.64854e-05	0.000626991
AC120557.1	0.264781	5.28142	3.68494e-05	0.000632369
Cybc1	0.19322	6.62785	3.7179e-05	0.00063714
Spint1	1.56806	0.707042	4.01518e-05	0.000687134
Soat1	0.255941	5.81147	4.06526e-05	0.000694744
Dusp2	0.775751	2.08698	4.12919e-05	0.000704697
Car4	-0.414915	4.72146	4.18144e-05	0.00071263
Mgll	-0.216479	6.45624	4.24905e-05	0.000723156
Ifit1	3.28134	4.25627	4.27545e-05	0.000726651
Arhgap22	-1.30025	-0.170651	4.40473e-05	0.000747596
Asb7	-0.280853	4.49928	4.45117e-05	0.000754443
Nfix	0.406543	4.19447	4.47103e-05	0.000756772
Acsl5	0.176516	8.02011	4.48818e-05	0.000758637
Aldh3b1	0.408546	4.66289	4.51127e-05	0.0007615
Clic4	0.370851	7.27045	4.63364e-05	0.00078109
Man1c1	-0.2241	5.82118	4.66412e-05	0.000785158
Cyp4f17	0.814837	1.60796	4.80032e-05	0.000806989
Gas7	-0.216627	8.1508	4.81334e-05	0.000808079
Acer3	0.31962	4.66406	5.02187e-05	0.000841945
Nfkbiz	0.467484	5.0792	5.051e-05	0.000845684
Deptor	-0.934124	0.500802	5.06009e-05	0.00084606
Rap2a	-0.315165	4.52216	5.0729e-05	0.000847058
Slc25a37	0.297792	6.92803	5.35349e-05	0.000892705
Lpin2	0.282111	5.75757	5.49669e-05	0.000915351
F2r	0.23844	5.76386	5.55376e-05	0.000923611
Lyz2	0.317588	11.1699	5.56815e-05	0.000924296
Gm43196	1.70055	-0.730614	5.57282e-05	0.000924296
Scfd1	0.272124	5.60282	5.58366e-05	0.000924854
Cd300lf	0.228418	7.65213	5.61941e-05	0.000929532
Ipcef1	-0.308311	6.47723	5.69509e-05	0.000939827
Slc31a2	0.363791	5.1514	5.69684e-05	0.000939827
Pald1	0.766122	2.34104	5.77035e-05	0.000950687
Blnk	-0.947924	1.36102	5.85711e-05	0.000963697
Card6	-0.518769	2.69311	6.09395e-05	0.00100133
Ppm1n	1.74745	-0.0349723	6.1277e-05	0.00100554
Fabp5	-0.523974	4.47271	6.16991e-05	0.00101113
Trp53inp2	-0.28355	4.80807	6.24295e-05	0.00102175
Mmp13	-1.21179	1.67874	6.3173e-05	0.00103255
Hspa8	0.164529	10.5934	6.33495e-05	0.00103407
Acsl1	0.306555	5.71407	6.41576e-05	0.00104588
Eng	0.525674	2.42891	6.54289e-05	0.0010652
Gng2	0.225227	5.8556	6.63226e-05	0.00107833
Hsd11b1	0.496154	3.68729	6.65834e-05	0.00108115
Creg1	0.265234	7.67185	6.69348e-05	0.00108543
Trim16	-0.294708	4.69827	6.71066e-05	0.00108679
Als2cl	0.609204	1.79385	6.83946e-05	0.0011062
Laptm4a	0.261728	6.39198	6.96649e-05	0.00112528
Csrp3	1.00177	1.0984	7.07535e-05	0.00114027
Tmem268	0.702337	1.64829	7.07772e-05	0.00114027
Sdhaf2	0.238628	5.27354	7.10726e-05	0.00114354
Fkbp5	-0.186219	6.6927	7.24579e-05	0.00116389
Rab3ip	0.504326	2.76819	7.25257e-05	0.00116389
Fam160a1	-0.650643	2.64258	7.28264e-05	0.0011672
Ccdc80	-0.708925	1.55663	7.33158e-05	0.00117353
Fam136a	0.325063	4.18499	7.65286e-05	0.00122337
Vps54	0.227244	5.5853	7.81631e-05	0.00124789
Plxnd1	-0.236157	8.26425	7.90827e-05	0.00126094
Irs2	-0.325924	4.60449	7.96227e-05	0.00126792
Atp1b1	-0.215599	5.81081	8.03145e-05	0.00127729
Ankrd22	-0.40899	2.81936	8.11155e-05	0.00128837
Dsp	-0.32335	4.0398	8.27524e-05	0.00131187
Mcemp1	0.328607	5.43724	8.28068e-05	0.00131187
Jak2	0.278645	8.22175	8.30326e-05	0.00131376
Anapc5	0.194758	8.50703	8.41674e-05	0.00133002
Clec4d	0.549954	6.40433	8.75316e-05	0.00138141
Capg	0.274402	7.49249	8.77998e-05	0.00138388
S1pr1	-1.0105	0.676169	9.05868e-05	0.00142599
Exoc6	-0.218848	7.52632	9.08355e-05	0.00142809
Mrc1	-2.18755	2.54439	9.13505e-05	0.00143437
Klf5	-0.239552	5.54338	9.27776e-05	0.0014538
Lrrc25	0.355383	4.58486	9.28233e-05	0.0014538
Itpr1	0.423542	5.63079	9.57199e-05	0.00149727
Map6	-0.563923	2.52297	9.61609e-05	0.00150227
Mvb12b	-0.221816	6.76801	9.66391e-05	0.00150784
Scp2	-0.17525	7.9444	9.75933e-05	0.00152081
Tstd1	0.975133	0.33451	0.00010539	0.00164002
Glul	-0.232159	5.97653	0.000105508	0.00164002
Copg2	-0.236673	5.84691	0.000105883	0.00164378
4930438A08Rik	0.338489	3.35567	0.000108226	0.00167804
Cd33	-0.349354	7.11939	0.000110446	0.00171032
Pik3cb	-0.252186	6.76056	0.000113113	0.00174944
Phf11a	1.45965	-0.622894	0.000113523	0.00175358
Nr4a3	0.924941	2.37034	0.000117291	0.00180953
Creld2	0.25583	7.0396	0.000118412	0.00182268
Prpf38a	0.233831	4.97676	0.000118438	0.00182268
Insl6	1.64529	-0.073275	0.000118586	0.00182269
Stxbp3	0.408214	4.01177	0.000119036	0.00182734
F11r	0.845217	1.14434	0.000121622	0.00186471
Gm42900	1.07456	0.207352	0.000124256	0.00190274
Gm49368	0.617481	3.34326	0.000125853	0.00192482
Galc	-0.328286	3.70142	0.000127965	0.0019547
R3hdm4	-0.292244	7.10278	0.00012905	0.00196884
Mvb12a	0.340534	5.51456	0.000135285	0.00206062
Ifi209	1.4665	2.08682	0.000135399	0.00206062
Dpysl2	-0.36445	4.12607	0.000137443	0.00208917
Map3k15	-0.573267	2.8468	0.000138881	0.00210843
Birc3	0.251782	6.30197	0.000139867	0.0021208
Hmgn5	-0.274818	5.0828	0.000141045	0.00213605
Il6ra	0.316563	5.04937	0.000142855	0.00216081
Tdrd7	0.322135	5.08875	0.000147105	0.00222238
E2f2	-0.157436	7.49434	0.000147728	0.00222906
Serpinb6a	-0.318335	4.14847	0.000149345	0.00225072
Sox6	-0.591956	2.47352	0.000151868	0.00228596
Ehbp1	-0.424924	3.10764	0.000153711	0.00230976
Oasl1	2.36784	2.61338	0.000153822	0.00230976
Lpar6	0.424172	3.83339	0.000160337	0.00240467
Stac2	-1.49192	-0.35073	0.000167966	0.00251603
Ubc	0.189706	9.6571	0.00017079	0.00255524
Cflar	0.283878	6.91174	0.000172291	0.00257435
Ptpn6	0.19793	8.83947	0.000172483	0.00257435
Serinc5	-0.307928	5.24011	0.000174398	0.00259979
Ak3	-0.183997	6.01156	0.000175497	0.00261303
Polr2g	0.277839	5.2804	0.000178203	0.00265012
Rasgrp2	-0.227796	6.91204	0.000179768	0.00267019
Filip1l	0.986351	2.87094	0.000180501	0.00267786
Ifit3	3.10946	4.84827	0.000188302	0.00279025
Mdfic	0.369298	4.18809	0.000190396	0.0028179
Pcp4l1	-1.05114	-0.00795418	0.000191122	0.00282527
Pnp	0.281336	7.10601	0.000191702	0.00283047
Selenow	0.597074	4.21673	0.000193296	0.0028506
Rbm3	0.177202	8.47028	0.000193701	0.00285317
Lyn	0.184726	7.26212	0.000194213	0.0028573
Pdcd1lg2	1.14744	2.35116	0.000197906	0.00290819
Ubtd1	0.234732	4.98689	0.000199019	0.00292107
Fam234b	-0.339454	4.13779	0.000199352	0.00292249
Ifi213	2.01512	-0.104282	0.00020628	0.00302048
Parp16	-0.639965	1.53578	0.000212383	0.00310616
Alox5	-0.184926	9.33752	0.000214251	0.00312979
Tnip3	0.486586	2.48351	0.000216901	0.00316476
Naaladl1	-0.249032	6.66699	0.000217998	0.00317702
Atp13a1	0.198503	6.65537	0.000218515	0.00318081
Prune2	-1.10492	0.539144	0.000220287	0.00320284
Pecam1	-0.159824	8.41038	0.000220698	0.00320504
Polr1a	-0.229274	5.94881	0.000223067	0.00323564
Bcl2a1b	0.403184	5.92209	0.00022556	0.00326798
Rbm15b	-0.180724	6.6101	0.000228478	0.00330481
Nes	-1.53219	-0.027051	0.000228636	0.00330481
Ocstamp	2.08934	-0.422718	0.000231948	0.00334877
Grina	0.273119	9.36231	0.000234885	0.00338721
Tor1aip2	0.224052	6.81945	0.000238395	0.00343384
Ripk2	0.352239	4.1602	0.000239727	0.00344901
Neto2	-0.312621	4.11403	0.000241909	0.00347635
Lpcat1	-0.387345	3.04919	0.000242906	0.00348663
Synj2	0.56495	1.94343	0.000243375	0.00348931
Actg1	-0.186362	11.5105	0.000244673	0.00350386
Rab3il1	-0.697152	2.06385	0.000245259	0.0035082
Mrgpra2a	1.48723	2.03969	0.000247273	0.00353292
Max	0.208199	6.33128	0.000248149	0.00354135
Fgd3	-0.156689	7.05116	0.000254019	0.00362095
Cnbp	0.190523	7.81275	0.000255712	0.00364088
Inhba	0.820769	4.42532	0.000261617	0.00372068
Snx18	0.272306	5.48005	0.000263067	0.00373648
Crat	-0.253244	5.40624	0.000263484	0.00373648
Keap1	0.222576	6.18782	0.000263634	0.00373648
Psma4	0.233975	6.73337	0.000265157	0.00375376
Tln2	-1.71619	-0.984702	0.000273466	0.00386696
Clip2	0.268785	4.85796	0.000278756	0.00393728
Ccl5	1.56041	5.42783	0.000283602	0.00400115
Aldh6a1	-0.305907	3.50116	0.000285731	0.00402659
Cycs	0.319263	4.99182	0.000286715	0.00403587
Tfec	0.783028	2.75115	0.000288921	0.00406229
Abcg1	0.240946	5.86941	0.000292036	0.00410143
Abhd5	-0.265439	5.61081	0.000294512	0.00413152
Aldoc	-0.308318	5.67265	0.000295372	0.00413889
Agl	-0.314818	6.10057	0.000298881	0.00418332
Trp53i11	-0.293293	4.08706	0.00030087	0.00420435
Incenp	-0.174979	7.36077	0.000301063	0.00420435
Ier5	0.258803	6.15592	0.000302445	0.00421889
Ptpn12	0.265294	5.8161	0.000312005	0.00434734
Mtcp1	0.623832	2.44596	0.000316045	0.00439406
Slfn4	1.20536	4.06612	0.00031633	0.00439406
Rgl1	0.374797	4.79746	0.000316424	0.00439406
Aida	0.199345	5.80775	0.000317386	0.00440248
Brd3	-0.197494	6.53546	0.000320932	0.00444669
Dmpk	0.886193	1.20506	0.000324899	0.00449662
Slc6a9	-0.294666	4.04639	0.000327054	0.00452139
Dhrs7	-0.276049	4.89251	0.000330305	0.00456123
Ldlrap1	-0.164071	6.94574	0.000336404	0.00464028
Dock4	0.789359	1.52491	0.000345382	0.00475881
Ccdc102a	0.58656	2.24328	0.000347358	0.0047778
Spryd7	0.409902	3.0424	0.000347532	0.0047778
Ehd1	0.213779	7.39545	0.000348787	0.00478972
Mical2	-0.430365	2.87393	0.0003495	0.00479317
Cntln	-0.334212	4.40154	0.000349813	0.00479317
Rnf150	-1.26794	0.164234	0.000352191	0.00482042
Ptger2	0.501327	2.98562	0.000353444	0.00483222
Ahnak2	-0.984024	1.40894	0.000355838	0.00485959
Bmi1	0.30876	4.25472	0.000360989	0.0049245
Rybp	0.253031	5.14908	0.000363236	0.00494473
Ces1d	-0.479467	2.57914	0.000363271	0.00494473
Olfr635	0.516771	2.13148	0.0003692	0.00501991
Psmb4	0.269452	7.20206	0.000370874	0.00503712
Synpo	1.88744	-0.460425	0.000377244	0.00511803
Tcf7	-0.476286	2.4365	0.000379051	0.00513692
Elk3	-0.331686	3.81754	0.000380626	0.00515261
Il17rb	0.651726	1.4444	0.000382938	0.00517824
Prkar2b	-0.23017	5.10347	0.000383836	0.00518472
Anxa2	-0.200125	8.2742	0.000388137	0.0052371
Gm43321	-1.77992	0.493048	0.000402932	0.0054308
Gmcl1	-0.251762	4.51284	0.000404509	0.00544612
Zbtb42	0.199891	4.8629	0.000412448	0.00554697
Tigar	0.548597	2.03301	0.000420252	0.0056458
Papss2	0.194166	6.88014	0.000422297	0.00566711
Cd79b	-0.643372	1.62052	0.000422982	0.00567016
Tymp	-1.46286	-0.578599	0.000426034	0.00570489
Ahr	-0.35099	4.17738	0.000433487	0.00579841
B3gnt5	1.25428	0.501694	0.000440058	0.00587996
Ankrd66	1.10183	0.591434	0.000441305	0.00589026
Psma7	0.229257	6.87915	0.000442129	0.00589489
Madd	-0.172353	6.55667	0.000443665	0.005909
Il16	-0.211952	6.6697	0.000445085	0.00592154
Sun2	-0.150086	9.46826	0.000446093	0.00592858
Gm42462	1.75357	-0.870775	0.000447285	0.00593345
Spata13	0.289094	6.28443	0.000447419	0.00593345
Dbn1	-0.621678	1.69125	0.000455099	0.00602884
Slc23a2	0.328728	4.6758	0.000461131	0.00610221
Gsn	-0.175225	9.00362	0.000462969	0.00612
Tmem64	-0.258828	5.57107	0.000464651	0.00613567
Aph1c	-0.422341	2.96017	0.000465183	0.00613616
Tmbim4	0.27415	6.31786	0.00046716	0.00615566
Kctd12b	-1.78681	-1.2139	0.000469765	0.00618341
Rab7	0.172786	8.44873	0.000471107	0.00619448
Gpcpd1	0.262285	5.84449	0.000482067	0.00633186
Tnfrsf8	0.942758	0.801695	0.000487783	0.00640015
Gdf11	-0.391556	2.70871	0.000491814	0.00644621
L1cam	-0.339074	4.23711	0.000492748	0.0064516
E2f7	-0.290254	4.5836	0.000493421	0.0064536
Fgfr1	-0.402826	3.9093	0.000498608	0.00651455
Gm5617	0.744373	1.05264	0.000499668	0.00652151
2900026A02Rik	-0.784503	0.580257	0.000500593	0.00652669
Samd9l	0.361561	8.30145	0.000505125	0.00657885
Ms4a6c	0.655233	3.22208	0.000516225	0.0067145
Gm48430	1.19807	-0.494292	0.000516625	0.0067145
Milr1	0.349825	4.8309	0.00052216	0.00677931
Sfmbt2	0.879988	0.702747	0.000523986	0.00679589
Myo1e	-0.37643	3.33286	0.000526803	0.00682527
Lbp	-0.386562	3.82789	0.000528577	0.00684109
Vamp5	0.668366	2.21159	0.000531513	0.0068719
Rai14	-0.668899	1.54496	0.000532718	0.00688029
Ets2	0.345616	5.09759	0.000535058	0.0069033
Rnf14	0.178584	6.00096	0.000538601	0.00694178
Pdia3	0.157863	10.1784	0.000542153	0.0069803
Ctdspl	-0.330839	4.14078	0.000547613	0.00704326
Casp9	-0.186978	5.91143	0.000551888	0.00709087
Dck	-0.274462	5.99413	0.000552895	0.00709644
Ccdc125	-0.196498	5.85867	0.000556224	0.00712693
Cd44	0.204477	8.8387	0.000556422	0.00712693
Mgat4a	0.317646	4.51171	0.000559316	0.00715658
Cox6a2	1.03055	0.414234	0.000563113	0.00719772
Tspo	0.201184	7.61503	0.000569023	0.00726577
Cyld	0.198556	6.86044	0.000571404	0.00728864
Iqsec2	0.440311	3.01353	0.000584187	0.00744402
Evi2a	0.223531	6.35098	0.000588326	0.00748905
Primpol	-0.36693	3.4805	0.000590279	0.00750619
Atf7	0.344274	5.99573	0.000600251	0.00761786
Gm43622	0.697115	2.52926	0.000600292	0.00761786
Abhd12	-0.20449	5.15805	0.000604646	0.00766525
Chd3	-0.19798	6.85379	0.000608304	0.00770373
Ddit3	0.394658	4.41489	0.000610205	0.0077199
Tpx2	-0.161882	7.44836	0.000614597	0.00776753
Il15	0.441082	2.60433	0.000616847	0.00778801
Tspan2	0.279628	4.41019	0.000618628	0.0077947
Ulk1	-0.176452	5.63704	0.000618637	0.0077947
Tmem94	-0.159368	5.92262	0.000619432	0.00779678
Cers2	0.142773	7.49016	0.000625491	0.00786504
Psma2	0.235894	7.28313	0.000627285	0.00787959
Selenop	-0.363519	3.96499	0.000630451	0.00791132
Crispld2	0.224119	5.36705	0.00063625	0.007976
Grm6	-0.395524	3.83257	0.00064284	0.00805046
Scn1b	-0.536749	2.57789	0.00064602	0.00808211
Zdhhc3	-0.175866	7.27666	0.000648608	0.00810629
Gpi1	-0.154226	10.9138	0.000651133	0.00812964
Adam17	0.217346	7.09624	0.000658994	0.00821949
Peli1	0.34146	4.39968	0.000660143	0.00822552
Alcam	0.305338	4.66551	0.000662113	0.00824177
Nudt4	-0.218546	5.71	0.00067915	0.00844119
Ptpn9	-0.208702	6.45672	0.000679497	0.00844119
Gm5150	-0.727823	0.840712	0.000683423	0.00848144
Prkd2	0.17485	6.52521	0.000697936	0.00865286
Msl1	-0.15033	7.15895	0.000698928	0.00865649
Chmp2a	0.26225	6.26564	0.000701137	0.00867517
Cmtm4	-0.301493	3.16756	0.00071948	0.00889323
Rubcnl	0.506473	2.36327	0.000728957	0.00899505
Cyb561a3	0.17426	6.6594	0.000729171	0.00899505
Cracr2a	-0.283206	5.16477	0.000733733	0.0090423
Orm1	-1.26775	-0.655128	0.000744703	0.00916837
Gm14548	-0.273223	7.34466	0.000746339	0.00917938
Trim25	0.306715	7.1357	0.000752447	0.00924531
Ulk2	-0.275632	4.64122	0.000762034	0.00935382
Rbm47	0.410287	2.79124	0.000763569	0.00936337
Eif4ebp2	-0.182585	8.34572	0.00076634	0.00938152
Gpr183	-0.353273	3.29349	0.000766566	0.00938152
Vapa	0.220826	7.01823	0.000776367	0.00949002
Acp5	-0.325903	4.63948	0.000776966	0.00949002
Nae1	0.269819	4.42725	0.000778244	0.00949129
Rapsn	0.646969	1.86045	0.000778603	0.00949129
Chsy1	-0.233192	5.97168	0.000779514	0.00949304
Aatk	-0.223968	4.64242	0.000781777	0.00951124
Tnfsf12	-0.436285	2.26874	0.000789956	0.00959944
Lhfpl2	-0.399238	3.11767	0.000790579	0.00959944
Ednra	-0.507087	1.96804	0.000793433	0.00962465
Chrm1	-0.402635	2.82476	0.000796118	0.00964776
Naa40	-0.175224	6.28379	0.000803717	0.00973033
Aen	0.213	5.69836	0.000813214	0.00983255
Sipa1l2	-0.274782	4.8367	0.000813751	0.00983255
Rmi2	0.326104	4.28619	0.00083613	0.0100931
Card19	0.252763	5.97169	0.000837954	0.0101053
St3gal2	-0.266511	4.55292	0.00087001	0.0104735
Akr1b10	0.280272	3.68989	0.000870186	0.0104735
Mt2	0.918898	3.41108	0.000879223	0.010572
Tmem192	0.317418	4.78319	0.000883295	0.0106107
Wfdc17	1.1305	1.09592	0.00088781	0.0106546
Fam160a2	-0.270127	5.88395	0.000895475	0.0107362
Letm2	-0.70416	0.871203	0.000924696	0.0110719
Pusl1	0.286165	3.41339	0.000926051	0.0110719
Kctd12	0.269247	6.54602	0.000926708	0.0110719
Fam107b	-0.187909	9.18917	0.000927061	0.0110719
Rnf139	0.19977	5.32762	0.000930509	0.0111024
Btg1	0.191658	7.78416	0.000934236	0.0111261
Eri1	-0.185078	6.34445	0.000934293	0.0111261
Sh3kbp1	-0.166104	7.91426	0.000949333	0.0112943
Nfkbib	0.335559	5.22938	0.000967181	0.0114956
Lama5	-0.453711	3.86479	0.000977332	0.0116051
Sox4	-0.700263	1.28106	0.000978983	0.0116136
Odc1	0.165925	7.31517	0.00098905	0.0117218
Eif4b	-0.151185	8.61088	0.000992031	0.0117458
Gm7592	1.21948	0.190459	0.0010007	0.0118372
Nlrp1b	1.26403	0.026742	0.00100793	0.0119112
Bcap29	0.195387	5.59505	0.00101467	0.0119688
Msh6	-0.15344	6.0035	0.00101487	0.0119688
Bhlhe40	-0.219343	8.38927	0.00101569	0.0119688
Kcna3	1.12739	-0.233738	0.0010229	0.0120422
Wdr6	-0.174009	6.0117	0.0010262	0.0120696
Maml1	-0.19933	6.01175	0.00105674	0.012417
Sbno2	0.161903	7.05427	0.00106281	0.0124765
Ccdc25	0.20483	5.10114	0.00107493	0.0126067
Tnip1	0.247861	6.75939	0.00107996	0.0126446
Arhgef10l	-0.23237	4.80444	0.0010802	0.0126446
Chpf2	0.199262	6.40589	0.00108799	0.0127238
Nubp1	0.216483	5.25727	0.00108994	0.0127345
Ppp1r15a	0.294202	4.76465	0.00109312	0.0127502
Ubb	0.185101	10.5954	0.00109335	0.0127502
Slc25a22	0.39396	4.67748	0.0010985	0.0127983
Smpd1	-0.200835	5.79122	0.00111177	0.0129407
Nedd4l	-0.239685	5.65116	0.00111898	0.0130123
Alox15	-0.138526	10.709	0.00112072	0.0130203
Svil	-0.274137	6.33763	0.00112842	0.0130975
Insl3	6.20179	-1.2516	0.00113536	0.0131657
Tesk2	-0.228496	4.67129	0.00114952	0.0133175
Gm49342	0.418648	5.27714	0.00115229	0.0133276
Dgki	-0.980878	0.404455	0.00115341	0.0133276
Pmaip1	0.298525	5.30403	0.00115363	0.0133276
Prkce	0.280314	3.95739	0.00115536	0.0133344
Mmp8	-0.301663	7.96773	0.00115637	0.0133344
Smc6	-0.172981	6.44272	0.0011628	0.0133961
1700020L24Rik	-0.365912	4.91644	0.00116441	0.0134021
Foxo3	-0.203416	6.77355	0.00117254	0.0134831
Flrt2	0.708186	1.52218	0.0011752	0.0135011
Rdh5	0.789473	0.473246	0.0011789	0.0135264
Sirpb1b	-0.624886	1.99569	0.00117958	0.0135264
Mreg	0.49415	4.06526	0.00118519	0.0135781
Nrp2	0.424343	4.02483	0.0011975	0.0137064
Srpk2	-0.216708	6.5679	0.00120652	0.013797
Gpr171	0.355884	3.11189	0.00121655	0.0138988
Tnfrsf26	0.205669	5.49233	0.00121838	0.0139068
Chil1	0.183947	6.44428	0.00122453	0.0139641
Sap30	0.317932	3.21243	0.00123185	0.0140293
Pira2	-0.175701	6.97246	0.00123325	0.0140293
Crlf2	0.274721	5.97217	0.00123364	0.0140293
Cat	-0.173886	7.95228	0.0012492	0.0141932
Washc2	-0.170298	6.85182	0.00125751	0.0142745
Rhob	-0.204048	6.02952	0.00126723	0.014366
Myadm	-0.18665	8.16139	0.00126789	0.014366
Rab32	0.214521	6.18657	0.00127771	0.014464
Rnf167	-0.235796	6.50821	0.00129962	0.0146985
Atp6v0c	0.271205	8.50742	0.00130674	0.0147655
Crtac1	-0.566967	1.6712	0.00130882	0.0147755
Vgll4	-0.226411	5.01317	0.00131763	0.0148615
Cd80	0.308052	4.22151	0.00133174	0.0150069
Azi2	0.196806	5.92762	0.00134185	0.0151071
Tmem128	0.211648	5.04914	0.00134783	0.0151607
Olfr1033	0.784987	0.676944	0.00135609	0.0152397
Tyk2	0.224963	7.01885	0.00135912	0.0152599
Wls	-0.247689	4.47516	0.00136206	0.015279
Mfsd12	0.158035	6.4971	0.00136597	0.0153091
Slfn5	1.28532	4.78746	0.00137474	0.0153934
Smc1a	-0.156129	7.6741	0.00137839	0.0154197
Atg2a	-0.171164	6.23353	0.00137958	0.0154197
Bub1b	-0.197766	6.58352	0.0013868	0.0154864
Sema7a	-0.260418	5.67379	0.00139822	0.0155997
Tmc8	-0.176594	5.16708	0.00140392	0.0156492
Pskh1	-0.197299	4.72272	0.00140701	0.0156696
Wdr43	0.178806	6.24888	0.00141031	0.0156818
Plekhg3	-0.190274	6.41697	0.00141064	0.0156818
Adgre1	-0.1975	8.6945	0.00141915	0.0157622
Sh3glb1	0.176127	5.79313	0.00142301	0.0157909
Tox4	0.198658	6.50399	0.00143705	0.0159243
Stim2	-0.166148	5.92693	0.0014376	0.0159243
Kifc2	-0.820768	0.302204	0.00143987	0.0159352
Armc8	0.214354	5.88197	0.00144649	0.0159941
Ugt1a7c	-0.237765	5.26216	0.00144949	0.016013
Cyfip1	0.249054	6.89664	0.0014659	0.0161799
Fam110c	-1.4777	-1.00671	0.00146947	0.0162047
Gripap1	0.219634	5.87127	0.00147181	0.0162161
Man2b2	-0.171821	7.37404	0.00147315	0.0162165
Maml3	-0.292651	4.05168	0.00147962	0.0162732
Mboat7	-0.149041	7.55329	0.00148117	0.0162757
Slc35b1	0.217456	6.27023	0.00148647	0.0163195
Ifi30	-0.270872	6.92586	0.00149437	0.0163853
Lsp1	0.210273	7.58144	0.00149537	0.0163853
Gsdme	-0.305315	4.00258	0.00149644	0.0163853
Arf6	0.164894	6.66963	0.00149848	0.0163932
Arhgap23	0.303374	3.27417	0.00149985	0.0163937
Zcchc2	0.22064	5.35644	0.00150459	0.016431
Pxylp1	-0.212909	5.38094	0.00151488	0.0165287
Slc30a6	0.261065	3.70023	0.00151812	0.0165495
Ccni	-0.172932	8.08973	0.00152836	0.0166465
Arhgef4	-0.300221	3.87979	0.00153134	0.0166642
Arf4	0.179044	6.69818	0.00156231	0.0169864
Pdlim2	0.216547	5.37685	0.0015708	0.0170637
Mcoln2	-1.17882	0.0401755	0.0015928	0.0172647
Mrpl32	0.261783	4.31413	0.00159294	0.0172647
Ang4	-0.59328	1.11361	0.0015935	0.0172647
Imp4	0.157723	5.87532	0.00160064	0.0173269
Ckap4	-0.148558	8.91085	0.00160751	0.0173861
Trim14	0.477219	3.42445	0.00161213	0.0174208
Hacd4	-0.243323	6.66436	0.00161666	0.0174546
Lypd6b	-0.883588	0.190425	0.00162074	0.0174834
Hira	-0.220912	5.80119	0.00163076	0.0175762
Pilrb1	0.373033	5.49129	0.00163325	0.0175876
Muc13	0.199081	6.23985	0.00164756	0.0177263
Tgm1	-0.190742	5.42043	0.00165263	0.0177654
Ltb4r2	-0.40292	2.2533	0.00165735	0.0178007
Gla	0.181974	5.64119	0.00166052	0.0178193
Mxd4	-0.166686	6.41458	0.00167851	0.0179926
Carhsp1	-0.250159	5.04082	0.00167958	0.0179926
Tmem205	-0.280357	3.40215	0.0016863	0.018049
Rxra	-0.164353	6.35771	0.00172091	0.0184035
Cav2	-0.907315	0.727652	0.00175086	0.0187076
Arhgap19	-0.200971	7.50964	0.0017575	0.0187623
Mfsd13a	-0.191061	5.35613	0.0017797	0.018983
Padi2	-0.176888	6.37827	0.00178177	0.0189887
Micall2	-0.223282	5.42663	0.00178634	0.0190119
Anxa11	-0.14971	8.3476	0.00178703	0.0190119
Ndrg3	-0.170562	5.18437	0.00179863	0.0191189
Gfi1	-0.29612	4.40364	0.00180083	0.0191259
Chp1	-0.137238	6.91934	0.00182521	0.0193682
Wnk2	2.29338	-0.980413	0.00184095	0.0195184
Ppid	0.2119	6.16681	0.00187048	0.0198146
Zfp516	-0.273441	5.47218	0.00187308	0.0198252
Daxx	0.363792	5.59739	0.00187515	0.0198301
Ubn1	-0.181028	7.09213	0.00188403	0.0199071
Rnf26	-0.161336	6.8171	0.00189034	0.0199538
Trim24	-0.259859	4.56653	0.00189169	0.0199538
Capn5	0.583471	0.965425	0.00189629	0.0199853
Nrm	-0.203729	6.25904	0.00191424	0.0201574
Prkcq	0.339218	6.46629	0.00191916	0.020192
Slco4a1	-0.182244	5.57521	0.00192381	0.0202237
Chpt1	0.290542	6.27661	0.00196772	0.0206677
1110059E24Rik	0.252422	3.80685	0.00196967	0.0206707
Wdhd1	-0.184845	5.78111	0.00197255	0.0206834
Arap3	-0.128594	8.24365	0.00197962	0.0207399
Vmn1r76	0.613287	1.81986	0.0020224	0.0211702
Rhbdf2	0.152158	6.59408	0.0020493	0.0214336
Spcs1	0.208327	6.25406	0.00206492	0.0215788
Parvb	-0.243828	5.56126	0.00207107	0.0216248
Dhrs13	0.363448	2.75703	0.00207759	0.0216745
Csf2ra	0.243077	6.43163	0.00210571	0.0219494
Cacybp	0.216951	6.20341	0.00211198	0.0219962
Mast2	-0.187231	5.49477	0.00212652	0.022129
Lig1	-0.15106	6.75001	0.00213615	0.0222105
Ccnf	-0.156989	6.54683	0.00215773	0.0224161
Tlr13	0.260728	6.09024	0.00217838	0.0226116
Id2	0.198076	6.56741	0.00221433	0.0229475
Ggh	0.236466	6.63614	0.00221444	0.0229475
Ttpal	-0.175705	5.79912	0.00226017	0.0234018
P2ry13	0.64564	1.93747	0.00226287	0.0234101
Nabp1	0.257013	6.50964	0.00226835	0.0234472
Arl2bp	-0.211266	6.2404	0.0022709	0.023454
Cpa3	0.145721	8.65146	0.00227782	0.0235058
Tada3	-0.18691	5.26009	0.00230427	0.023759
Akr1c13	-0.197473	6.27113	0.00231248	0.0238237
Gm10676	-0.539808	1.31258	0.0023198	0.0238793
Lonrf1	-0.187971	5.33486	0.00232677	0.0239311
Camk2d	0.179283	4.85516	0.00233541	0.024
Phb	0.20947	6.02741	0.00239298	0.0245713
Ckap2	-0.191573	4.57411	0.00241726	0.0247999
Mettl5	0.381988	2.85284	0.00242935	0.0249034
Ywhag	0.152494	8.21782	0.00246213	0.0252185
Prkab1	-0.181684	5.91607	0.00246522	0.0252189
Cyp4f18	-0.186455	8.50406	0.00246625	0.0252189
Fancm	-0.259132	4.63693	0.00247936	0.0253321
Gna12	-0.158022	7.09288	0.00250583	0.0255814
Sdf2l1	0.195919	7.88936	0.00251121	0.0256152
Kantr	-0.271822	3.62092	0.00251638	0.0256468
Zfp469	-1.04272	-0.670908	0.00253339	0.0257988
Nfe2l2	0.174917	7.18536	0.00253769	0.0258214
Pkig	0.257497	5.1633	0.00254954	0.0259207
Pim1	0.137919	9.02721	0.0025527	0.0259315
Sgpl1	0.240151	6.65856	0.00256412	0.0260261
Gpr162	-0.991947	-0.454982	0.00256922	0.0260373
Nhej1	-0.344243	2.86694	0.0025704	0.0260373
Il12b	1.56427	1.23895	0.00257153	0.0260373
Cd200r2	-1.3022	-0.495814	0.00259893	0.0262931
Tbc1d2	0.21218	5.91535	0.00261013	0.026385
Fer	-0.175329	6.03289	0.0026134	0.0263964
Pls3	-0.531585	0.8021	0.00261715	0.0264127
Txlnb	0.919634	1.06478	0.00262324	0.0264526
Prss34	0.203108	6.74972	0.00266356	0.0268373
Tnfrsf13b	-0.173659	6.01361	0.00266868	0.026867
Kcmf1	0.172962	5.87891	0.00267299	0.0268882
Acaa1a	0.213228	5.78193	0.00267649	0.0268882
Rab3d	-0.134823	7.27475	0.0026773	0.0268882
Mrps34	0.306304	4.05857	0.00268804	0.0269742
Entpd5	-0.244225	5.41769	0.00269035	0.0269755
Tnfrsf23	0.395807	4.06316	0.00271792	0.0272298
Dhcr24	-0.155421	7.98928	0.00272815	0.0273102
Gm21762	0.88442	1.00918	0.00274305	0.0274372
Cpd	-0.241449	8.3092	0.00276638	0.0276456
Dip2c	-0.294649	4.11558	0.00276836	0.0276456
Sfxn3	-0.184597	5.05227	0.00277119	0.0276516
9130230L23Rik	1.38324	-0.0358324	0.00281177	0.0280339
Tlr12	0.736341	0.624677	0.00282309	0.0281163
Ankrd33b	-0.198974	5.86929	0.00282458	0.0281163
Rin3	-0.142005	9.24466	0.00283718	0.028219
Ifnar2	0.166088	5.94171	0.00284838	0.0283076
Slc30a7	0.164807	5.83272	0.00286755	0.0284753
Ttc7b	-0.198878	5.76889	0.00287344	0.0285109
H2bc11	1.47565	-0.447778	0.00289911	0.0287426
Pde8a	-0.293016	4.39532	0.00290965	0.028824
Tob2	-0.171415	6.44591	0.00292955	0.0289979
Pmepa1	0.70502	0.833427	0.00293737	0.0290521
Twsg1	0.249087	4.2369	0.00295594	0.0292124
Tor1aip1	0.242573	7.1117	0.00295889	0.0292181
Ccno	-0.537072	1.62485	0.00297861	0.0293894
Slc38a2	-0.156171	7.43273	0.00298444	0.0294232
Sgsh	-0.498173	1.9995	0.00298679	0.0294232
Gca	0.170685	6.45759	0.00299355	0.0294664
Ppp3ca	-0.145379	7.36495	0.00300256	0.0295315
Tm6sf1	0.165905	7.40171	0.00300859	0.0295674
Hpn	-0.343236	4.94371	0.00301662	0.0296228
Ceacam1	-0.172103	7.66301	0.00303692	0.0297984
Mgst3	-0.611734	1.06589	0.00304571	0.0298609
Igf1r	-0.199711	8.42123	0.00306764	0.0300522
Fdxacb1	0.317479	2.95499	0.00307557	0.030106
Zc3h4	-0.183298	6.83579	0.00311358	0.030454
Eif1a	0.163887	6.12611	0.00312658	0.030557
Ifit1bl2	0.940963	0.690692	0.00313007	0.0305669
Sfi1	0.293855	4.75614	0.00315118	0.0307489
Itgax	0.32189	5.34714	0.00316617	0.0308708
Pgm2l1	-0.310478	4.96072	0.00319018	0.0310723
Olfr731	-1.17235	-0.894215	0.00319186	0.0310723
Ncam1	-0.205925	6.35594	0.00320871	0.0312117
Nectin4	0.601877	1.26868	0.00322775	0.0313723
Dennd4b	0.207699	6.64158	0.00325827	0.0316441
Gnl3	0.177269	5.77673	0.00330691	0.0320913
Tti2	0.196216	4.16261	0.00332985	0.0322886
Slc27a4	-0.129549	7.57131	0.00333648	0.0323275
Csf3r	-0.359599	7.3192	0.00336054	0.0325352
C77080	-0.70986	1.51562	0.00336595	0.032562
Arl5c	0.594005	2.38255	0.00336916	0.0325677
Pik3cg	-0.238155	7.24499	0.00337286	0.032578
Fbxo8	0.288639	3.10801	0.00337848	0.0326068
Camkmt	-0.311539	3.40517	0.00338158	0.0326113
Cnn2	-0.176724	9.00103	0.00338926	0.0326599
Mapk4	-0.277561	4.11427	0.00340385	0.0327624
Rnf144a	0.244964	5.31174	0.00340571	0.0327624
Gm47571	0.788669	1.18917	0.00340784	0.0327624
Creb3	0.245816	4.75575	0.00342933	0.0329434
Traf1	0.929435	3.63928	0.0034528	0.0331431
Tnfsf13	-1.63853	-0.737373	0.00346721	0.0332557
Fam217b	-0.157872	5.76623	0.00347878	0.0333408
Gstm1	-0.480855	3.96464	0.00349156	0.0334373
Ank	-0.403261	2.77986	0.00351565	0.0336311
Trmt61a	0.266461	3.81305	0.00351723	0.0336311
Ell	-0.170114	5.34886	0.00352038	0.0336353
Vill	-0.19938	4.55837	0.00352744	0.0336767
Mx1	1.44379	1.66216	0.00355033	0.0338691
Sertad1	0.232766	4.48441	0.00355584	0.0338956
Frat2	-0.242027	4.35919	0.00358175	0.0341038
Glb1	-0.156771	6.68867	0.0035832	0.0341038
Aig1	1.12915	-0.880116	0.00359523	0.034192
Shfl	0.737702	1.52436	0.00364242	0.034601
Tmem65	-0.274591	3.36037	0.00364385	0.034601
Slc29a3	0.241227	4.49371	0.00364663	0.034601
Jup	-0.236681	4.53659	0.00368234	0.0349131
Soga1	-0.731282	1.24292	0.00370725	0.0351224
Nxpe5	-0.481583	1.88424	0.00371841	0.0352011
Rtcb	0.180737	7.00165	0.0037253	0.0352394
Atg9a	-0.136737	7.03247	0.00375483	0.0354916
Cass4	0.375495	4.94332	0.00377167	0.0356236
Zfp366	0.887924	0.571649	0.0037939	0.0358062
Ly6e	0.247026	11.2278	0.00381131	0.035939
Rrm1	-0.163629	7.98577	0.00381379	0.035939
Snx8	0.229068	4.26184	0.00382678	0.0360324
Itgal	0.178827	7.37561	0.00382994	0.0360324
Wdr31	0.404633	2.61713	0.00383243	0.0360324
Fbxo6	0.27655	4.08645	0.00384616	0.0361341
Ly86	1.0672	-0.251879	0.00385175	0.0361592
Tlcd3a	-0.514865	1.39854	0.00385699	0.0361808
Fam114a1	0.323578	3.05039	0.00389047	0.036457
Myof	0.308686	4.15866	0.00389232	0.036457
Manba	-0.179862	5.64374	0.00392615	0.036746
Prom1	0.46509	2.3646	0.00393625	0.0368127
Axin2	-0.214018	4.40097	0.00397361	0.037134
Bbs9	-0.230163	3.59176	0.00397841	0.0371508
Gdi2	-0.123752	8.8417	0.00398694	0.0372025
Ets1	-0.29101	6.34566	0.00400173	0.0373123
BC147527	1.03294	0.216426	0.00400532	0.0373177
Klc3	-0.421461	1.96462	0.00401625	0.0373913
Slc22a15	-0.230292	4.51389	0.00402457	0.0374406
Dclre1c	0.347715	3.94119	0.00402802	0.0374445
Oit3	-0.209246	4.04918	0.0040393	0.0375212
Tmem26	-1.02735	0.813987	0.00404529	0.0375229
Marchf5	0.249509	5.01243	0.00404554	0.0375229
Adck1	-0.232645	4.16569	0.00407401	0.0377586
Zrsr1	-0.251493	3.85439	0.00407944	0.0377806
Bcl2a1c	1.81125	-0.933821	0.00408736	0.0378257
Gm42519	0.809706	3.1729	0.00410697	0.037966
Fcgr2b	-0.139777	8.20218	0.00410866	0.037966
Fbxo45	-0.191154	4.87849	0.00414677	0.0382896
Gm37691	0.254606	4.19383	0.00415078	0.0382979
Col11a2	-0.215852	5.00158	0.00418804	0.038613
Atp1b3	0.155304	6.83107	0.00423635	0.0390293
Tmem135	-0.161015	5.20207	0.00425165	0.0391411
Saa3	1.10212	2.2733	0.00429341	0.0394962
Gm28043	0.336207	4.61852	0.00434449	0.0399364
Smad1	0.378914	2.45452	0.00436676	0.0401113
Cnn1	-1.21936	-0.267644	0.00441212	0.0404979
Smarcc1	-0.185957	6.6604	0.00445777	0.0408866
Cnih4	0.266268	4.58084	0.0044832	0.0410893
Map3k6	-0.234392	4.38039	0.00449682	0.0411837
Afg1l	0.386826	2.07812	0.00453176	0.0414657
Atxn10	-0.144474	6.63655	0.00453531	0.0414657
Abcc2	-0.30355	4.54818	0.00453777	0.0414657
Ankfy1	0.251101	7.01589	0.00454102	0.0414657
Tkt	-0.128863	10.4099	0.004547	0.0414897
Kctd7	-0.256279	4.12482	0.00456986	0.0416676
Cul3	-0.143369	7.08232	0.00458854	0.0418071
Racgap1	-0.1381	6.92866	0.00460005	0.0418811
Trem1	0.351619	4.72405	0.00460693	0.0419108
Cd300lb	-0.159391	7.55611	0.00461009	0.0419108
Fam53b	-0.156014	5.51618	0.00462338	0.041962
Wdr1	-0.140126	8.89361	0.00462525	0.041962
Dusp22	0.608054	1.05834	0.00462589	0.041962
Ski	-0.167381	7.04082	0.00463358	0.042001
Tmem120b	-0.464475	1.6108	0.00466359	0.0422351
Tomm20	0.214243	6.29761	0.00466624	0.0422351
Grb10	-0.190291	5.74758	0.00470719	0.0425692
Atp8b5	-0.462186	1.45328	0.00471458	0.0425692
Gpn3	0.213207	4.25464	0.00471633	0.0425692
Cln6	-0.248302	5.00117	0.00471692	0.0425692
Cenpj	0.174845	5.07633	0.00473686	0.042718
Farsa	0.192804	6.86038	0.00474887	0.0427951
Gm614	1.19263	-0.341412	0.00476079	0.0428714
Foxo4	-0.170728	5.04313	0.00478629	0.0430697
Rab6b	-0.734502	0.729606	0.00482669	0.0433876
Cdh17	0.328021	3.81622	0.00482864	0.0433876
Erg	-0.207392	4.5909	0.00484077	0.043465
Lypd6	-0.190007	6.5606	0.00485815	0.0435894
Ehd4	0.231284	5.4714	0.00487414	0.0437012
Scube3	-1.29818	-0.69336	0.00491939	0.044075
Rasa4	0.376625	2.78268	0.00496142	0.0444194
Krt80	-0.484026	1.57936	0.00497333	0.0444939
Cdc25b	-0.194047	5.83308	0.00498141	0.044534
Kif4	-0.154351	5.95439	0.00499408	0.0446085
Mcfd2	0.166917	5.90954	0.00499696	0.0446085
Arhgap18	-0.217642	5.21458	0.00503241	0.0448926
Ccl7	1.12387	2.1846	0.00505783	0.0450576
Aldh2	-0.13254	9.78396	0.00505819	0.0450576
Selp	-0.398873	2.30713	0.00508059	0.0452246
Gm10053	0.239332	6.0664	0.00511259	0.0454527
Vamp1	0.311297	4.20958	0.00511357	0.0454527
Msh2	-0.17105	5.18707	0.00512457	0.0455178
Dpm1	0.260818	4.43822	0.00516853	0.0458753
Hyou1	0.146674	8.96393	0.00517687	0.0459164
Foxred1	0.17968	4.93153	0.00519952	0.0460833
Actg2	-0.919112	0.84477	0.00520314	0.0460833
C1galt1	-0.226677	6.10995	0.00523423	0.0463256
Reps2	-0.339072	3.64305	0.00525625	0.0464872
Cdkn2b	-0.393231	2.68722	0.00527328	0.0466045
Ncaph	-0.141874	6.17499	0.0053021	0.0468257
Patj	0.926236	-0.632447	0.00535126	0.0472262
Psmb6	0.194662	6.41865	0.00536349	0.0473004
Septin11	-0.166236	7.22182	0.00539012	0.0474795
H2-Eb2	-1.2848	-0.449456	0.00539147	0.0474795
Cables2	-0.164449	6.23763	0.00545104	0.0479699
Fam222b	-0.17063	4.94725	0.00550253	0.0483887
Klhl6	0.123151	7.51005	0.00552783	0.0485766
Vmn1r81	0.878153	0.789955	0.00554398	0.0486839
Ccdc88c	-0.187613	7.63082	0.00561934	0.0493107
Hebp1	-0.794117	0.344555	0.00562648	0.0493384
Hspa1b	1.49585	1.62506	0.0056741	0.0497207
Nusap1	-0.129511	6.80001	0.00568209	0.0497555
Slc3a2	0.163427	8.12768	0.00574744	0.0502921
Fundc2	0.145374	5.78729	0.00576105	0.0503756
Akt3	0.293926	4.38491	0.00578095	0.0504916
Manf	0.20836	7.98228	0.00578248	0.0504916
Dcaf15	0.17275	5.51909	0.00579759	0.0505879
Alox8	-0.449683	2.52141	0.00581186	0.0506662
Cdk5r1	-0.259154	4.11431	0.00581476	0.0506662
Slc35e1	-0.160885	7.26804	0.00584053	0.050855
Hepacam2	-1.00798	-0.767223	0.00584844	0.050888
Pitpnm1	0.131384	7.0187	0.00586704	0.051014
Vmn1r58	1.36773	-0.554548	0.00588311	0.0511178
Rab11fip4	-0.194066	6.33377	0.00595104	0.0516717
Slco2b1	-1.76871	-0.966946	0.00597164	0.0518142
Tmem38a	-0.292127	3.33129	0.00601241	0.0521314
Pip4p1	0.220501	4.92546	0.00601776	0.0521349
Pbx1	-0.285612	3.10372	0.00602124	0.0521349
Slirp	0.318335	4.06187	0.00603616	0.0522275
Lrp1	-0.60235	4.86908	0.0060435	0.0522545
Kif11	-0.17174	7.64871	0.00609745	0.0526842
Ifi205	0.926711	1.76853	0.00615236	0.0531215
Plscr1	0.306134	3.90634	0.00618886	0.0533328
Baiap3	-0.219301	5.10791	0.00619164	0.0533328
Rars	0.167403	6.17486	0.00619765	0.0533328
Camk1	-0.124497	7.46808	0.00619777	0.0533328
Rcan3	-0.284696	4.06575	0.00619838	0.0533328
Zcchc10	0.235644	3.59636	0.00622674	0.0535396
Agrn	0.275636	5.16484	0.00625958	0.0537846
Myo1c	0.166199	6.85849	0.00637567	0.054744
Dgka	-0.183304	5.28051	0.0064665	0.0554855
Scaper	-0.277903	3.56136	0.00648822	0.0556333
Slc22a23	-0.417819	2.16076	0.00652457	0.0559062
Atg16l1	0.185727	5.19659	0.00653869	0.0559884
Kif2c	-0.1569	5.56134	0.00656312	0.0561587
Ctc1	-0.16984	5.49712	0.00657426	0.0561954
Lrrc27	-0.490184	1.46752	0.00657679	0.0561954
Hnrnpll	-0.184351	5.67107	0.00658103	0.0561954
Mfhas1	-0.234917	4.0082	0.00658646	0.056203
AU040320	-0.179616	5.83192	0.00659173	0.0562092
M6pr	0.161522	8.21101	0.00660829	0.0563116
Parp8	0.167935	5.21192	0.00662301	0.0563981
Paqr7	-0.168984	6.40383	0.00665307	0.0566152
Pygb	-0.157657	6.10729	0.00666641	0.056668
Tmem39a	0.156253	5.67446	0.00666844	0.056668
Hook2	0.394947	2.13773	0.00668095	0.0567002
Galnt6	-0.126719	8.52493	0.00668139	0.0567002
Psmc3	0.147065	7.14973	0.00670636	0.0568489
Kif2a	-0.167135	5.58715	0.00670811	0.0568489
Thra	-0.257108	3.5953	0.00674262	0.0571023
Larp4b	-0.126616	7.4446	0.00677633	0.0573485
Pxdn	-1.11708	-0.819376	0.00679127	0.0574357
Lrp12	-0.19915	6.32944	0.00680461	0.0574974
Xkr8	0.287405	3.38573	0.00680881	0.0574974
Il4ra	0.167768	7.08804	0.00681251	0.0574974
Folr2	-1.05114	-0.827133	0.00692827	0.0584155
Ifi27l2a	1.08719	3.00647	0.00693073	0.0584155
Ctcfl	-0.649122	0.785133	0.00699377	0.0589067
Zmynd8	-0.142876	6.96996	0.00700188	0.0589349
Magi3	-0.297362	3.60949	0.0071136	0.0598345
Nsd2	-0.161339	6.96055	0.00712674	0.0599043
Psmd7	0.154922	6.48658	0.00716377	0.0601747
Ablim1	-0.228304	4.73844	0.00719862	0.0604264
Pon3	-0.335378	2.69398	0.00722446	0.0605645
Atp6v0a1	-0.176852	6.40144	0.00722486	0.0605645
Crim1	0.584313	0.964485	0.00724263	0.0606723
Agfg2	-0.144537	5.98696	0.00726939	0.0608553
C1qbp	0.179623	6.00637	0.00732265	0.0612597
Myh9	-0.183884	11.0596	0.00737977	0.0616958
Spp1	0.457148	8.15927	0.00740289	0.0618141
Ccl22	-0.743805	5.1718	0.00740391	0.0618141
Rmnd5a	-0.177809	6.6359	0.00742181	0.0618837
Col4a1	-0.696392	1.59414	0.00742224	0.0618837
Rsu1	-0.128886	7.56281	0.00745276	0.0620963
Wdr92	0.202938	4.40537	0.00748892	0.0623478
Rap2c	0.21362	5.9187	0.00749303	0.0623478
Rab12	0.229784	3.62585	0.00749988	0.0623629
Tmx2	0.160811	5.4556	0.00751482	0.0624452
Lrrc75a	-0.266117	2.90162	0.00752465	0.0624849
Il1r2	-0.23694	6.58274	0.0075478	0.0626007
Pde6d	0.146608	5.91674	0.00754871	0.0626007
Uck2	-0.120099	7.43854	0.00759186	0.0629163
Hdac4	-0.170519	5.40777	0.0076024	0.0629615
Cnnm3	-0.215926	4.31407	0.00762572	0.0631124
Cln8	-0.206017	3.92546	0.00766295	0.0633781
Crybg3	-0.276609	3.76515	0.0077031	0.0636315
Lrrc8a	-0.240116	3.87197	0.00770388	0.0636315
Map2k3	-0.133772	6.84962	0.00773444	0.0638414
Sumo1	0.168435	6.26517	0.00776444	0.0640463
Lpin1	-0.222894	5.03693	0.00778006	0.0641238
Tmem250-ps	-0.226197	4.51306	0.00778421	0.0641238
Csrp2	-0.471114	1.71749	0.0077931	0.0641544
Lman1	0.155012	7.22073	0.00787864	0.0648155
Pld1	-0.225916	5.09134	0.00788453	0.0648208
Mapre2	-0.128129	6.72493	0.00789133	0.0648336
Pcgf5	0.226058	5.1465	0.007949	0.065264
Fcrls	-0.894754	1.27686	0.00796921	0.0653867
Ctsk	-0.822307	0.841491	0.00798811	0.0654982
Uap1	0.149269	5.91257	0.00805088	0.0659692
Ptgfrn	-1.00359	-0.622388	0.00807016	0.0660835
Stk17b	-0.155692	7.02353	0.00808359	0.0661496
Cpne7	0.221087	3.95314	0.00810251	0.0662606
Pigw	0.360058	2.42847	0.00811889	0.0663508
Akna	-0.151935	8.61249	0.00827235	0.0675602
Ptpru	-0.292151	2.61354	0.00832537	0.0679484
Plekhf2	0.185476	5.47734	0.00835062	0.0681096
Pram1	-0.251429	4.96308	0.0083663	0.0681925
Rab11fip5	-0.250411	3.89421	0.00837722	0.0682366
Vmn2r59	0.56811	1.38949	0.00841575	0.0685053
Txn1	0.232977	7.888	0.008456	0.0687877
Htra2	0.236404	5.0961	0.00847755	0.0689177
Lipe	0.166108	5.76788	0.00848992	0.0689729
Vcl	-0.232	8.05625	0.00857311	0.069603
Tlr8	-0.606527	1.42439	0.00859467	0.0697324
Metrnl	0.316858	4.6607	0.00863752	0.0699967
Bard1	-0.159502	4.49628	0.00863856	0.0699967
Ncapd2	-0.139155	7.9383	0.00870326	0.0704748
Akr1c12	-0.239418	4.42859	0.00871684	0.0705385
Ccnl2	0.191847	6.92132	0.00875533	0.0707852
Cast	-0.154439	7.32363	0.00875876	0.0707852
Pik3r6	0.232104	4.49841	0.0087993	0.0710664
Ddhd2	-0.206742	4.78264	0.00882139	0.0711984
Tubg1	-0.17862	5.29063	0.00889344	0.0717081
Vmn2r108	0.574308	1.30586	0.00889614	0.0717081
Atg10	0.379599	1.82407	0.00895258	0.072116
Nras	0.144341	6.98458	0.00896911	0.0722022
Morf4l2	0.129079	7.54851	0.00901557	0.0724926
Cstb	0.308461	5.93368	0.0090169	0.0724926
Mtif2	0.208965	4.5489	0.00908256	0.0729624
Cisd2	0.144405	5.94257	0.00908713	0.0729624
Hilpda	0.464741	2.92966	0.0091075	0.0730786
Tspyl3	-0.182255	4.68886	0.00914177	0.0732887
Pank1	-0.209083	4.49203	0.00914554	0.0732887
Add1	-0.145467	8.16287	0.00916629	0.0734074
Gm47572	0.921145	-0.725093	0.00918721	0.0735274
Coq10b	0.188121	4.49104	0.00922215	0.0737097
Nudt13	0.423343	2.7426	0.00922257	0.0737097
Tnfrsf14	0.43799	5.48538	0.00922786	0.0737097
Gm38070	0.610236	0.746214	0.00923913	0.0737521
B3gnt7	-0.22254	3.8599	0.00928475	0.0740685
Maob	-0.415063	1.61512	0.00929707	0.074119
Tmem158	-1.0226	-0.616502	0.00931796	0.0742377
Hsd17b4	-0.145176	6.08323	0.00933158	0.0742984
Ints11	0.145335	5.64636	0.00934987	0.0743235
Ran	0.137709	8.53783	0.00935105	0.0743235
Gxylt1	-0.188431	6.04442	0.00935276	0.0743235
Kcnn3	-0.65182	1.08227	0.00936815	0.0743981
Kif1a	1.15363	0.257633	0.00940436	0.0746376
Cryzl1	0.203977	4.77493	0.0094331	0.0747949
Cdca7	-0.13857	5.82254	0.00943626	0.0747949
Ddx25	-0.603326	0.748523	0.00945623	0.0749052
Tmem243	0.462218	1.58232	0.00946804	0.0749147
Rab1a	0.133019	7.18858	0.00946954	0.0749147
Ncoa3	0.186236	6.68687	0.00948493	0.0749886
Nufip1	0.226568	4.18223	0.00950088	0.075028
Slc20a1	0.156912	5.74298	0.00950628	0.075028
Niban1	-0.184508	7.88064	0.00950812	0.075028
Rint1	0.21674	4.28932	0.0095594	0.0753527
Mogat2	-0.192463	6.06113	0.00956379	0.0753527
Dstn	-0.146435	8.82715	0.00956753	0.0753527
Leprotl1	0.128197	6.35167	0.0095912	0.0754911
Smim13	-0.281141	3.27041	0.00962663	0.0757218
Esrra	0.187324	5.18639	0.00964793	0.0758411
Col6a3	0.410894	2.11864	0.00968878	0.0761138
Septin9	-0.12168	8.10916	0.00971397	0.0762633
Txnl1	0.182648	6.29557	0.00974203	0.0764351
Etv5	-0.27575	4.58595	0.00976173	0.0765412
Vav1	0.124173	7.41187	0.00976895	0.0765493
Idh1	-0.141415	6.88131	0.00979725	0.0767224
Zfp750	-0.519442	1.21472	0.00980424	0.0767286
Inpp1	0.271564	3.35326	0.00982036	0.0768061
Enpp1	-1.09723	-0.852052	0.00983111	0.0768065
Pdgfrb	-0.178584	5.92596	0.00983282	0.0768065
Rab31	-0.164267	6.40893	0.00993476	0.0775538
Clybl	-0.271331	3.18253	0.0100312	0.078257
Plekhm2	0.177894	5.03162	0.0100435	0.0783041
Tbc1d8	-0.121558	6.66498	0.0100513	0.0783151
Map4k4	-0.174117	5.72464	0.0100688	0.0783632
Fyb	0.135914	7.63945	0.0100701	0.0783632
Dis3l	-0.168431	4.74362	0.010077	0.0783672
Afg3l2	-0.147587	5.95613	0.0100878	0.0784024
Cdan1	-0.13744	5.09242	0.010109	0.0785178
Lin28a	-0.137556	5.26767	0.0101337	0.0786318
Ufm1	0.172811	5.54672	0.0101364	0.0786318
Eef2kmt	0.214178	3.53998	0.0101514	0.0786989
Camk2g	-0.149852	6.39194	0.0101647	0.0787526
Disp1	-0.190334	4.94692	0.0101914	0.0789102
Mettl7a1	0.130099	5.39484	0.0102261	0.0791291
Ptk2	-0.467607	1.90283	0.0102344	0.0791443
Tarsl2	-0.213899	3.7835	0.0102593	0.0792869
Smim15	0.179272	4.90132	0.0103464	0.0799098
Hnrnph2	0.127938	6.66181	0.0103807	0.0800983
Dsn1	-0.169623	4.30089	0.0103837	0.0800983
Rell1	-0.168224	5.67915	0.0104835	0.0808176
Polr3b	-0.18674	5.37353	0.0104948	0.0808546
Gtf2ird1	-0.207661	4.27166	0.0105931	0.0815612
Diaph3	-0.150836	5.93606	0.0106133	0.0816655
Fastkd2	0.218479	3.77716	0.0106966	0.0822553
Abcb6	-0.219227	4.20248	0.0107054	0.0822723
Chst12	-0.174517	7.68719	0.0107308	0.082404
Foxm1	-0.142158	6.39422	0.0107359	0.082404
Rhov	0.783869	1.75381	0.0107806	0.0826959
Alg10b	-0.175384	5.93408	0.0107929	0.0827385
Aebp1	-0.561839	1.39587	0.0108474	0.0831049
Actn1	-0.14355	7.06797	0.0108902	0.0833816
Stard7	-0.124383	6.17315	0.0109026	0.0834251
Tpm2	-0.859174	0.371434	0.0109265	0.0835562
Gm38312	-0.230511	5.65657	0.0109642	0.0837922
Snx20	0.181848	6.35239	0.0109809	0.0838684
Ctsh	-0.107185	9.85357	0.0109939	0.0839161
Dio2	0.238924	5.56607	0.0110355	0.084181
Add3	-0.164387	7.54655	0.0110535	0.0842669
Bcl9	0.219484	4.3252	0.0110694	0.0843357
Slc39a10	-0.546392	3.60953	0.0111373	0.0848008
Sh3bp4	0.741891	0.792844	0.0111456	0.0848122
Cdk14	-0.393497	1.22469	0.0111621	0.0848857
Ormdl2	0.220116	5.03618	0.0111709	0.0849002
Maml2	0.84656	0.356396	0.0111836	0.0849443
Mns1	-0.146293	5.85316	0.011281	0.0856321
Tmem106c	-0.274824	3.35066	0.0113054	0.0857645
Cebpd	-0.338693	3.93116	0.011313	0.0857695
Tmem131l	-0.141597	6.48121	0.0115031	0.087157
Csnk1e	-0.123645	7.05688	0.0115176	0.0872063
Rilpl2	0.184046	5.9125	0.0115237	0.0872063
Chst13	-0.184219	6.20114	0.011574	0.087534
Stard3nl	0.226229	3.70622	0.011582	0.0875405
Xrn1	0.355522	5.64618	0.0116153	0.0877386
Ptgr1	-0.288118	3.8337	0.0116818	0.0881869
Magohb	0.325854	3.89412	0.0117081	0.0883317
Hexim2	0.292452	2.56293	0.0117447	0.0885206
Xpc	-0.120511	6.51113	0.0117474	0.0885206
Cct6a	0.107905	7.63471	0.0117848	0.0887484
Pitrm1	-0.13154	6.4132	0.0118319	0.0889994
Zbtb21	0.273675	3.91596	0.0118362	0.0889994
Rel	0.230727	5.60439	0.0118454	0.0889994
Gpc1	-0.189308	4.1739	0.0118469	0.0889994
Saal1	0.234799	3.85924	0.0119284	0.089508
Dek	-0.128154	7.77318	0.0119291	0.089508
Tiparp	0.443491	4.35948	0.0119514	0.0896211
Gm15922	0.266763	5.09132	0.0119656	0.0896486
Trim62	-0.503207	0.645277	0.0119696	0.0896486
Polr1e	-0.202469	3.8875	0.0119822	0.0896892
Rap1b	0.160947	7.97666	0.0120179	0.0899019
Impa2	-0.150234	6.62039	0.0120784	0.0902999
Aldh4a1	-0.138983	4.68712	0.0121113	0.090447
Intu	0.32153	2.26854	0.0121127	0.090447
Kif21b	-0.207673	7.78309	0.0121205	0.0904503
Dcaf6	-0.184265	4.28873	0.0121432	0.0905651
Chst14	-0.246675	3.42228	0.0121976	0.0909161
Ipmk	-0.166076	5.61234	0.0122451	0.0912153
Sertad3	0.221029	3.87473	0.0122636	0.0912982
Fam102a	-0.138647	6.5022	0.0122956	0.0914732
Atxn1	-0.187491	5.92042	0.0123019	0.0914732
Zfp703	-0.203444	4.17008	0.0123097	0.0914763
Kcnk13	-0.621193	0.636453	0.012337	0.0915955
Kif18b	-0.161529	6.04517	0.0123406	0.0915955
Zc3h7a	0.214343	6.81517	0.012368	0.0917444
Pdia6	0.105335	9.19231	0.0123982	0.0918949
Ripk1	0.166004	6.36488	0.0124032	0.0918949
Sin3a	-0.160658	6.64049	0.0124151	0.0919284
Bri3	0.27738	4.87536	0.0124361	0.092029
Eepd1	-0.323498	3.16659	0.0125912	0.0931209
Tns1	-0.583692	1.43956	0.0126212	0.0932353
Tent5a	0.173019	8.04658	0.0126218	0.0932353
Cox7a2	0.210117	6.37875	0.012705	0.0937942
Gm49339	0.319638	5.67843	0.0127283	0.0939102
Cd5	0.99705	-0.615087	0.0127587	0.0940784
Nipal3	-0.145445	5.75139	0.0127989	0.0943186
Bola3	0.280015	3.21457	0.0128198	0.0944113
Ttll1	-0.342259	2.21692	0.0128267	0.0944113
Kpnb1	-0.11361	8.84931	0.0128822	0.0947632
Cbfa2t3	-0.131776	7.60611	0.0129292	0.0950438
Rbpms	0.416985	2.40499	0.0129357	0.0950438
Hmg20a	-0.174657	5.02445	0.0129615	0.0951767
Zfp282	-0.234427	3.90839	0.0129715	0.0951937
Itga5	0.158002	5.67277	0.0129894	0.0952682
Cd7	0.507503	0.696668	0.0130543	0.0956877
Ogdh	-0.132366	7.4404	0.0130649	0.0957089
Nupr1	0.442143	2.28479	0.0130842	0.0957936
Mical3	-0.212177	4.25936	0.0131009	0.0958591
Lonp2	-0.125537	6.01385	0.0131109	0.0958756
Acadl	0.137796	6.31939	0.0131313	0.0959678
Ehd3	1.33779	-0.886945	0.0131551	0.0960849
Car2	-0.500136	2.95645	0.013171	0.0961442
Sesn2	-0.124026	6.11197	0.0131987	0.0962898
Mylk3	-0.176375	5.7304	0.0132781	0.0968119
Reck	-0.220993	3.53801	0.0133353	0.0971718
Fgd2	0.369298	2.83301	0.0133591	0.0972876
Champ1	-0.15084	5.54093	0.0133691	0.0973038
Stim1	-0.134255	7.03134	0.013385	0.0973617
Cop1	-0.12804	6.36064	0.0134565	0.0978244
Pabpc1	-0.107723	10.2447	0.0134968	0.0980599
Cct3	0.123613	7.50632	0.0135346	0.098277
Rnf149	0.193341	5.64901	0.0135426	0.0982772
Zfp710	0.158313	6.11581	0.0136075	0.0986405
Pigb	-0.21645	5.07047	0.0136086	0.0986405
Nudcd3	0.141368	5.957	0.013627	0.0987162
Rnf130	0.146121	7.83828	0.013738	0.0994236
Ckb	-0.170863	4.95159	0.0137408	0.0994236
Jam2	0.719457	1.03982	0.013899	0.10051
Sft2d2	-0.173301	6.86339	0.0139088	0.100522
Edem2	0.143183	6.59424	0.0141099	0.101825
Nlrp1a	0.390151	2.3459	0.0141137	0.101825
Aqp9	-0.140425	6.62899	0.0141203	0.101825
Dcaf11	0.130619	6.11887	0.014122	0.101825
Lmo4	0.145979	6.61559	0.0141626	0.102042
Dnajc25	0.287218	3.47861	0.0141754	0.102042
Rasgrp1	1.32543	-0.7746	0.0141769	0.102042
Habp4	-0.421428	1.82877	0.0142305	0.102369
Kdm6b	-0.208327	6.84968	0.0142516	0.102461
Hip1	0.297861	3.65022	0.0142972	0.102729
Apmap	-0.12391	7.46689	0.0143317	0.102876
Ywhaq	0.134708	7.08769	0.0143343	0.102876
Il7r	-0.318144	2.53813	0.0144946	0.103926
Josd1	-0.131819	5.53114	0.0144974	0.103926
Dpp7	0.204521	3.9202	0.0145194	0.104023
Gcnt2	-0.249572	3.7802	0.0145424	0.104128
Emc6	0.233966	5.00544	0.0146332	0.104717
Gdpd1	-0.92554	0.00918213	0.0146771	0.104971
Zfp982	0.61786	0.280056	0.0147133	0.105169
Zfp619	0.285288	2.8019	0.0147374	0.10528
Evl	0.175214	5.28232	0.0148186	0.105799
Yy2	0.474271	2.26801	0.0148591	0.105968
Rtkn2	-0.341444	2.3761	0.0148607	0.105968
Igfbp4	-0.306057	5.11705	0.0148678	0.105968
Fosl2	-0.208331	6.35639	0.0148921	0.106079
Znhit3	0.273867	3.31771	0.0149042	0.106105
Fcrla	-0.93716	-0.849465	0.0149754	0.10655
Anxa5	-0.127448	7.28249	0.0149952	0.10661
Stat5a	0.151446	5.75218	0.0150067	0.10661
Ccdc134	0.196045	5.07224	0.0150097	0.10661
Atp11a	-0.212978	6.60899	0.0150331	0.106715
Cyba	0.182915	9.04702	0.0150563	0.106819
Mroh1	0.125257	6.28092	0.0150981	0.107054
Slc48a1	-0.139725	6.69717	0.0151669	0.10743
Ccl6	-0.141014	10.8684	0.0151685	0.10743
9430064I24Rik	0.516179	1.42367	0.0152799	0.108157
Rasip1	0.437522	1.68838	0.0153193	0.108374
Hjurp	-0.181538	7.87558	0.0153609	0.108606
Kbtbd11	0.539598	0.423444	0.0154053	0.108858
Mipep	0.219513	4.05823	0.0154517	0.109123
Pak6	-0.362488	2.01814	0.0155522	0.10977
Tra2a	0.158362	6.2966	0.0157035	0.110775
Saraf	0.128799	6.59932	0.0157236	0.110854
Micall1	-0.163623	6.00369	0.0157469	0.110954
Ndc80	-0.152035	5.23826	0.0158087	0.111327
Rnaset2b	0.163884	7.51206	0.0159019	0.111919
Mrpl30	0.190848	5.0415	0.0159318	0.112058
Epx	-0.0994771	14.4822	0.0159397	0.112058
Gm43965	-0.705133	0.157082	0.0159732	0.11223
Mef2a	0.1888	5.55493	0.0159999	0.112353
Plekhm1	-0.132201	5.91036	0.0160867	0.112899
Ssx2ip	-0.160232	4.83517	0.016112	0.112954
Ublcp1	0.201912	4.18798	0.0161128	0.112954
Ppm1f	-0.173067	5.42882	0.0162143	0.113579
Ethe1	-0.232555	5.66967	0.0162204	0.113579
Sgo2a	-0.16765	5.25314	0.0162846	0.113965
Mob3a	-0.109099	7.62783	0.0163781	0.114554
Ulbp1	-0.229829	5.63031	0.0163961	0.114615
Fam241a	0.203356	3.68527	0.0164774	0.115119
Ptov1	-0.181343	5.70653	0.0165559	0.115602
Crtc2	0.136551	6.12421	0.0165821	0.115719
Dpp4	-0.575493	0.263243	0.0166295	0.115985
Pmp22	-0.726044	0.300218	0.0167299	0.116619
Snx5	0.114496	7.10338	0.0167906	0.116917
Slc18a2	0.149068	7.07924	0.016794	0.116917
Hspe1	0.256447	5.40342	0.0168009	0.116917
Kyat3	0.252464	2.96347	0.0168191	0.116977
Srl	-0.451323	1.63166	0.0168976	0.117457
Ints13	-0.151033	5.20297	0.0169473	0.117678
Oas1c	0.695347	1.25869	0.0169559	0.117678
Tent2	0.131259	5.63531	0.0169578	0.117678
Cacna2d2	-0.210202	4.20012	0.0169793	0.117761
Aco1	-0.1456	4.97031	0.0171519	0.118891
Myc	0.146272	6.949	0.0172222	0.119311
Nlrc4	0.497054	1.32992	0.0172513	0.119446
Nt5e	-0.27221	4.73752	0.0172706	0.11947
Marcks	0.340976	4.6931	0.017274	0.11947
H3f3b	0.128534	8.91095	0.0173116	0.119663
Bfar	0.164216	5.42211	0.0174026	0.120224
Cmc4	0.519377	1.93518	0.0174214	0.120287
Egr2	0.541364	3.62531	0.0174683	0.120544
Dym	-0.143951	5.81846	0.0175024	0.120712
Zfp984	0.133417	5.42708	0.0175471	0.120933
Abcb4	-0.83029	-0.652119	0.017554	0.120933
Asxl1	-0.139532	7.51275	0.0176039	0.121184
Atp6v1g1	0.179712	5.99791	0.0176101	0.121184
Slc2a3	-0.207285	8.48872	0.0176414	0.121332
Map3k5	-0.139038	5.65935	0.0176629	0.121413
Fbxo17	-0.541363	0.821466	0.0176736	0.121419
Kif23	-0.151607	6.35508	0.0177603	0.121947
Tmcc1	-0.140457	6.01107	0.0177806	0.121957
Mctp2	0.265179	3.34951	0.0177815	0.121957
Cers4	-0.306323	2.93037	0.0177978	0.121982
Cdkn3	-0.169105	4.80109	0.0178049	0.121982
Bcl2a1d	0.418217	3.73284	0.0178971	0.122546
Wdr45	-0.180903	4.29014	0.017908	0.122553
Nme1	0.205034	6.21985	0.0179382	0.122692
Nt5c3b	-0.162003	4.79082	0.0179843	0.122939
1700025G04Rik	-0.226158	3.7224	0.0180457	0.123291
Klf9	-0.259619	3.32125	0.0180777	0.123441
Rab29	0.253732	3.5048	0.0180949	0.12349
D2hgdh	-0.207685	4.08801	0.0181135	0.123549
Sult6b1	0.62231	0.718006	0.0181801	0.123935
Mcur1	0.140126	5.63046	0.0182538	0.124369
Setdb2	0.318963	4.47105	0.0182952	0.124583
Ap2a2	-0.136214	6.01047	0.0183214	0.124633
Acot2	-0.49508	0.820799	0.0183228	0.124633
Mark4	-0.145505	5.16507	0.0183405	0.124666
Mta1	-0.146711	5.74872	0.0183514	0.124666
Pdzd2	-0.327043	3.49097	0.0183675	0.124666
Iqgap2	-0.169363	7.15108	0.0183764	0.124666
Kalrn	0.553234	1.00017	0.018378	0.124666
Trmt6	0.147971	4.9704	0.0184397	0.125016
Tox	-0.574718	1.4143	0.0184684	0.125142
Msantd3	0.486664	0.84913	0.0185255	0.12546
Sorl1	-0.198052	8.03425	0.0185561	0.125599
Prkacb	-0.166142	6.72216	0.0186282	0.126018
Fignl1	-0.138202	5.54866	0.0186881	0.126354
Pml	0.156654	6.65166	0.0187223	0.126496
Ncf2	-0.104684	8.93946	0.0187296	0.126496
Pnpt1	0.215938	4.95596	0.018779	0.12674
Man2a2	-0.151285	7.47675	0.0187884	0.12674
Mrpl3	0.140238	4.81062	0.0187987	0.12674
Phf21a	-0.153641	5.71009	0.0188089	0.12674
Cerk	-0.14996	8.12313	0.0188169	0.12674
Klhl42	-0.25254	3.4877	0.0188613	0.12697
Trappc9	-0.150196	5.36963	0.0189795	0.127631
Tmem79	0.874993	-0.394891	0.0189801	0.127631
AI413582	0.280071	4.87682	0.0190141	0.12779
Lrrn4	-0.871027	-0.400231	0.0190911	0.128183
9930104L06Rik	0.21933	3.42598	0.0190932	0.128183
Mfsd1	0.168769	6.15456	0.01911	0.128225
Acta2	-0.376878	4.09027	0.019134	0.128317
Galm	-0.423267	1.18268	0.0191609	0.128428
Retnla	-1.07576	1.36193	0.0192426	0.128906
Vdr	0.80724	0.365509	0.0192531	0.128906
Acot8	0.209275	4.03988	0.019269	0.128943
Cds2	-0.177007	7.80301	0.0193227	0.129191
Tbc1d4	-0.267191	3.45618	0.0193302	0.129191
Smn1	0.175906	4.59552	0.0193375	0.129191
Scrg1	-0.869275	0.0121501	0.0194212	0.129648
Pld3	-0.157101	7.3166	0.0194267	0.129648
Rgcc	0.185187	6.38496	0.0194598	0.129798
Daglb	-0.15165	5.53906	0.0195771	0.130511
Mdp1	0.280334	4.306	0.0195967	0.130571
Eif4a2	0.157992	7.45902	0.0196288	0.130714
Maco1	-0.128801	5.74867	0.0197195	0.131236
Rad21	-0.158844	8.02697	0.0197346	0.131236
Coa8	0.238872	4.042	0.0197396	0.131236
Clstn1	-0.189874	3.91544	0.0197496	0.131236
Zranb2	0.171939	5.89276	0.0198055	0.131537
Spef1l	-0.46536	1.01302	0.0198403	0.131697
Hectd3	-0.126385	5.63974	0.0198814	0.1319
Stk39	-0.553414	0.693981	0.0198984	0.131942
Myo7a	-0.241199	3.94397	0.0200233	0.132699
Npl	-0.231056	3.88032	0.0200489	0.132797
2510016D11Rik	0.416662	1.64602	0.0200813	0.132941
Sppl2b	0.17981	4.24029	0.020098	0.13298
1110038F14Rik	0.314062	4.40145	0.0201345	0.13315
Gyg	0.108301	7.9958	0.0201977	0.133497
Usp16	0.13962	5.27559	0.0202689	0.133896
Vps41	-0.136683	5.77618	0.0203058	0.134068
Chil3	-0.231063	9.57901	0.0203272	0.134138
Cadm1	0.566503	0.0107141	0.0203997	0.134545
Ctla2b	1.2246	-0.495363	0.0204429	0.134758
Emc9	-0.333772	2.41066	0.0205408	0.135331
Sub1	0.16209	6.581	0.020584	0.135543
Elp5	0.184355	5.13524	0.0206222	0.135723
Mrpl54	0.239393	4.94119	0.0207332	0.13638
Spred2	-0.156929	5.41563	0.0207564	0.136421
Got1	0.234745	4.32884	0.0207614	0.136421
Acad12	-0.310702	2.63668	0.0207795	0.13646
Map4k1	0.143048	5.94676	0.0207894	0.13646
Prc1	-0.126923	6.92645	0.0208473	0.136767
Osbpl2	-0.127182	6.06596	0.0208608	0.136783
Rnf121	0.171768	4.4372	0.0209729	0.137446
Kifc1	-0.144666	6.23427	0.0210398	0.137811
Ift80	-0.204989	4.57099	0.0210552	0.137839
Hipk1	-0.207549	8.12525	0.021109	0.138118
Yif1b	0.159535	5.82476	0.0211502	0.138314
Gm43590	-0.75986	2.95909	0.0211638	0.13833
Gm37396	0.779797	1.4956	0.0213654	0.139575
Osgepl1	-0.250359	2.78982	0.0213884	0.139634
Kpna1	-0.156409	6.01808	0.0214054	0.139634
Cd53	0.141113	9.07309	0.0214083	0.139634
Tfcp2l1	-0.850295	-0.607791	0.0214274	0.139685
Fam72a	0.284876	2.77901	0.0214744	0.139917
Dctn4	0.121153	5.77549	0.0215047	0.139923
Synrg	-0.152329	6.20745	0.0215066	0.139923
St3gal5	0.184582	4.02515	0.0215174	0.139923
Sema4d	0.169524	8.48268	0.0215258	0.139923
Smpdl3a	0.131734	5.99668	0.0215319	0.139923
Krt83	-0.681537	-0.112039	0.0215551	0.139994
Bcr	-0.138297	5.48194	0.0215828	0.139994
Sptssa	-0.199177	5.23204	0.0215869	0.139994
Cd81	-0.143496	6.78452	0.021603	0.139994
Birc2	0.153004	5.17156	0.0216075	0.139994
Slc41a3	-0.199852	3.99944	0.0216107	0.139994
Nop58	0.112375	6.77894	0.0216329	0.140065
Myl9	-0.612505	0.0927181	0.0217713	0.140887
Ubald2	0.16212	6.69949	0.0218034	0.141021
Snu13	0.149842	6.42523	0.0218181	0.141042
Casp6	-0.228682	3.34742	0.0219899	0.142079
Gm48358	-0.492755	1.59027	0.0220118	0.142146
Cd34	-0.139249	5.54009	0.0220862	0.142552
Atp2c1	-0.150187	6.46792	0.0221171	0.142677
Cideb	-0.710305	0.013321	0.0221703	0.142886
Amh	0.93343	-0.715779	0.0221788	0.142886
Gfpt1	0.144585	6.84742	0.0221842	0.142886
Plxnb3	-1.01265	-0.724555	0.0222368	0.143151
Ints3	-0.14825	6.00917	0.0223997	0.144124
Nsfl1c	0.129401	5.91611	0.0224301	0.144217
Tifab	0.319331	2.83172	0.0224449	0.144217
Haus4	-0.16699	4.92367	0.0224491	0.144217
P4hb	0.117742	11.0093	0.0225197	0.144596
Gm43552	-1.77723	0.593452	0.0225686	0.144781
Ythdc1	0.119948	6.32854	0.0225719	0.144781
Srprb	0.121026	5.90805	0.0226645	0.145299
Gm47022	0.498362	0.891177	0.0226995	0.145449
Rps6ka1	-0.101227	9.14481	0.0229729	0.147124
Mmp19	0.421152	2.67303	0.0231101	0.14779
Arhgap30	0.119274	8.36902	0.0231106	0.14779
Lag3	0.563893	0.534465	0.0231327	0.14779
4930543I11Rik	-0.356823	2.05004	0.0231383	0.14779
Mpo	-0.22102	5.26893	0.0231469	0.14779
Sufu	-0.184685	4.78106	0.0231486	0.14779
Ppfibp1	-0.229964	3.34029	0.0231682	0.147839
Tlr3	0.705772	-0.357489	0.02323	0.148157
Slc16a9	-0.952417	-0.700725	0.0232677	0.148321
Akr1a1	0.140516	8.23317	0.0233144	0.148542
Bcas3	-0.208693	4.05624	0.0233423	0.148643
H2aw	0.367798	2.08235	0.023366	0.148718
Ugdh	-0.135258	5.64962	0.0234294	0.149045
Wdr12	0.133372	5.74353	0.0234812	0.149297
Klf16	-0.163263	4.3773	0.0235192	0.149423
St6gal1	-0.270224	4.00735	0.0235292	0.149423
Rad9a	0.145504	5.31325	0.0235372	0.149423
Stau2	-0.310964	2.49209	0.0236073	0.149791
Riox1	-0.138819	5.59704	0.0236195	0.149792
Manea	-0.218974	4.71284	0.0237187	0.150275
Tmem127	-0.114551	6.66163	0.0237199	0.150275
Metap2	0.104454	8.31568	0.0237336	0.150284
Dpysl3	-0.64562	0.178982	0.0237757	0.150342
Tmed3	-0.22062	7.88354	0.0237906	0.150342
Camk2b	0.706802	-0.152484	0.0237915	0.150342
Bad	0.217867	4.45897	0.0238198	0.150342
Tmem147	0.218585	5.04388	0.0238212	0.150342
Nanos1	-0.321857	2.20518	0.023827	0.150342
Pparg	-0.384497	1.90823	0.0238301	0.150342
Hsdl1	-0.130322	5.63574	0.0238399	0.150342
Per3	-0.302532	3.14716	0.0239117	0.150718
Ing3	-0.154328	4.79159	0.0240164	0.15125
Jagn1	0.205321	4.20112	0.0240205	0.15125
Avil	0.963937	2.85906	0.0240866	0.151589
Ostc	0.112127	6.97586	0.0241259	0.151759
Sdhaf3	0.510975	0.92448	0.0241919	0.152097
Dnmt1	-0.119014	8.1652	0.0242206	0.152143
Ptrh2	0.245839	4.16184	0.0242239	0.152143
Coq5	0.183686	4.18241	0.024237	0.152149
Ube2o	-0.157757	4.76928	0.0242823	0.152355
Prkg1	-0.989525	-0.883377	0.0243626	0.152735
Numa1	-0.148016	7.72144	0.024374	0.152735
Dock1	-0.2414	3.32823	0.0243798	0.152735
Ppm1m	-0.155084	6.10548	0.0244005	0.152787
Plk1	-0.115215	6.62925	0.0246367	0.154188
Eef2k	-0.104445	8.59367	0.0246493	0.154189
Bud23	0.180322	5.19535	0.0246976	0.154413
Gm42503	0.953031	-0.600546	0.0247458	0.154564
Rpusd1	-0.238389	3.25255	0.0247467	0.154564
Tpm1	-0.20328	4.70008	0.0247999	0.154799
Cry1	0.193467	5.03017	0.0248172	0.154799
Nle1	0.220914	3.90128	0.0248218	0.154799
Triobp	0.124712	7.26167	0.0248502	0.154861
Cnpy4	-0.195095	4.7236	0.0248569	0.154861
Kctd20	-0.113494	8.29455	0.0248974	0.155036
Slc28a2	-0.144096	5.15142	0.0249823	0.155436
C1d	0.180219	4.82705	0.0249869	0.155436
Tspan5	-0.123448	5.93118	0.0250208	0.155569
Celsr3	-0.21658	5.02779	0.0250705	0.155799
Xbp1	-0.110169	8.42786	0.0250997	0.155903
Tmc6	-0.141867	5.8894	0.0251245	0.155979
Taf4b	0.338103	1.8118	0.0251917	0.156317
Plekha2	0.158187	7.33072	0.0252256	0.156449
Hadha	-0.110755	6.88239	0.0253402	0.157081
Bcorl1	-0.249321	4.76876	0.0253529	0.157081
Irgq	-0.201324	4.27029	0.025381	0.157131
Kdm2b	-0.148382	5.83969	0.0253864	0.157131
[truncated: 10,374 more rows]

## Sheet: IL33+IFNy_vs_ctrl
	Gene	logFC	logCPM	PValue	FDR		exact test for negative binomial distribution (edgeR)
	Serpina3f	6.86649	4.85274	0	0
	Gbp4	5.1193	5.34612	0	0
	Irf1	2.66763	7.82388	0	0
	Vcam1	1.89524	9.06074	0	0
	Il18bp	3.34183	5.43222	5.66084e-300	1.40083e-296
	H2-Q5	3.94234	4.73479	4.3462e-285	8.96258e-282
	Gm12185	6.51719	4.06881	2.37926e-281	4.20551e-278
	Igtp	4.51924	7.67516	2.02145e-274	3.12642e-271
	Serpina3g	3.44453	8.91489	4.58965e-273	6.30975e-270
	Tapbpl	2.4322	5.3964	1.30951e-250	1.62026e-247
	Pim2	1.82272	8.07011	3.48338e-237	3.91817e-234
	H2-K1	2.43044	10.4744	6.29288e-231	6.48848e-228
	Tap1	2.30641	8.06084	1.03154e-229	9.81786e-227
	Iigp1	5.93357	3.86444	7.92556e-229	7.0045e-226
	Gbp3	5.20845	4.90922	1.33534e-224	1.10148e-221
	Psmb9	2.02399	6.93195	5.0011e-217	3.86741e-214
	Gbp6	5.65797	5.08572	3.00171e-215	2.18472e-212
	Stat1	3.05828	9.30124	5.82301e-202	4.00267e-199
	H2-Q4	3.94761	7.35519	1.49832e-194	9.7572e-192
	Psme2	2.10058	7.75871	9.92133e-189	6.13783e-186
	Irak3	1.61502	7.89181	3.1327e-179	1.84576e-176
	Ifi47	4.34027	6.13144	8.50733e-179	4.7846e-176
	Peg10	4.29313	4.63089	3.54615e-172	1.90767e-169
	Pgrmc1	1.36719	6.21687	2.42219e-161	1.24874e-158
	Irgm1	3.87121	7.54656	6.04021e-160	2.98942e-157
	Samhd1	1.30007	9.91689	1.0734e-159	5.10812e-157
	Bst1	1.98485	5.68394	3.88364e-147	1.77971e-144
	H2-DMa	2.09975	4.77347	1.14087e-141	5.04142e-139
	Il13	3.98234	3.41403	1.48274e-141	6.32617e-139
	Lap3	1.30379	7.02622	9.72742e-140	4.01191e-137
	Tapbp	1.81155	9.26763	1.22418e-137	4.88607e-135
	Zc3h12a	1.84807	5.64815	1.77183e-135	6.85089e-133
	H2-Q7	4.58924	6.53394	5.88038e-135	2.20479e-132
	Erap1	1.64979	7.27913	2.1169e-133	7.70366e-131
	Uba7	1.78867	7.4028	1.26779e-130	4.48182e-128
	Phgdh	1.50668	7.39395	6.49827e-127	2.23342e-124
	Bcl2l1	1.22508	6.53528	7.70271e-123	2.57583e-120
	Il12rb1	2.48434	4.06883	8.37665e-121	2.72748e-118
	Tgtp2	7.24355	8.04661	7.03673e-120	2.23245e-117
	Irgm2	3.31831	7.0308	2.72913e-119	8.44189e-117
	H2-T22	2.05683	6.75867	1.66162e-117	5.01445e-115
	B2m	2.08557	10.6591	2.16996e-117	6.39259e-115
	Cxcl9	6.31784	2.56908	3.04311e-116	8.75638e-114
	Il6	2.85488	3.67791	8.7539e-115	2.46164e-112
	Clic5	5.94596	2.89807	2.03242e-114	5.58825e-112
	Irf5	1.39854	6.05316	5.22546e-114	1.40554e-111
	Gbp5	5.69285	5.67011	7.54238e-113	1.98557e-110
	Cd69	2.7552	4.95188	1.96579e-109	5.06722e-107
	H2-D1	1.52023	10.7915	4.21164e-109	1.06348e-106
	Casp1	2.19135	4.89097	8.61558e-108	2.13201e-105
	Psmb10	2.70201	6.75643	4.01054e-107	9.72989e-105
	Nmi	1.92601	4.77282	3.20973e-106	7.6373e-104
	Il15ra	3.01969	3.22305	4.61729e-105	1.07792e-102
	Smpdl3b	4.40392	4.1409	1.65095e-104	3.78281e-102
	Nox1	6.11291	1.48431	5.66778e-102	1.27504e-99
	Slamf8	3.66474	3.06073	2.7496e-100	6.07514e-98
	Slc6a4	1.4315	4.82464	3.0939e-99	6.71592e-97
	Gbp7	2.77967	6.92394	7.12746e-99	1.52048e-96
	Upp1	2.01419	6.29516	3.60674e-97	7.56377e-95
	Gbp2	6.961	8.73322	1.26711e-96	2.613e-94
	Nadk	1.33871	8.65079	6.52758e-94	1.32403e-91
	Ms4a2	1.12679	6.50528	1.43482e-91	2.86339e-89
	Il2rg	1.27036	7.53644	1.03027e-89	2.02342e-87
	Asb2	1.72999	4.492	1.67901e-89	3.24601e-87
	Cpa3	0.937698	8.65146	1.75891e-86	3.34815e-84
	Psmb8	1.59356	8.06075	3.21138e-86	6.02036e-84
	Parp10	1.64183	7.15373	1.37252e-84	2.53466e-82
	Wars	1.20671	6.77655	1.34459e-83	2.44656e-81
	Nlrc5	4.71044	6.60865	1.42684e-83	2.55859e-81
	Bcl6	-1.64657	4.39849	4.37889e-82	7.74001e-80
	Scimp	5.54203	2.09683	7.38491e-81	1.28695e-78
	Clec7a	3.04431	7.08532	2.6095e-78	4.48435e-76
	Batf2	5.82114	2.1243	3.31079e-78	5.61156e-76
	Gbp9	3.72619	4.76585	3.57686e-78	5.98061e-76
	Tgm2	1.5208	8.81609	6.34172e-78	1.04621e-75
	Ube2l6	3.18972	4.26688	4.86491e-75	7.9202e-73
	H2-M3	2.38016	3.99869	1.20232e-74	1.93199e-72
	Flt1	2.84779	2.4898	5.06697e-73	8.03764e-71
	Tnfaip2	2.32234	7.90718	6.97304e-73	1.09212e-70
	Ggh	1.36799	6.63614	2.16021e-72	3.34103e-70
	Gpr18	1.98701	3.64367	2.52821e-71	3.86192e-69
	Ccl2	3.66653	3.23283	2.82704e-71	4.26573e-69
	Tob1	-1.13047	5.7496	4.27599e-71	6.37432e-69
	Ffar2	1.13978	7.4189	6.69129e-71	9.85612e-69
	Cd274	3.62888	6.95912	2.18723e-69	3.18383e-67
	Casp4	2.33039	4.22906	6.02879e-69	8.67374e-67
	Psme1	1.49508	7.78778	1.90751e-68	2.71283e-66
	Entpd1	1.28519	5.24548	2.56442e-67	3.60563e-65
	Cx3cr1	-2.41582	2.7953	3.29324e-63	4.57834e-61
	Retnlg	-3.60032	5.99263	9.05384e-63	1.2447e-60
	Cd74	1.46223	7.74319	8.45813e-62	1.15003e-59
	Pilrb2	1.41784	5.04087	2.75763e-61	3.70871e-59
	Nfkbiz	1.80504	5.0792	1.24335e-59	1.65419e-57
	Parp3	0.980051	5.16343	2.10618e-59	2.77232e-57
	Ccl7	4.33859	2.1846	4.22703e-59	5.50538e-57
	Tap2	1.14595	8.30393	2.75195e-58	3.54686e-56
	Tgtp1	9.26704	7.73567	4.62874e-58	5.90426e-56
	Snx10	1.33132	5.77308	1.50558e-57	1.90088e-55
	H2-T10	2.54026	3.56746	2.1691e-57	2.71093e-55
	Agpat5	1.08272	7.30646	2.55475e-57	3.16099e-55
	Fcgr4	1.65928	4.36919	5.56269e-57	6.81457e-55
	Icam1	1.79158	6.2173	2.79707e-55	3.39295e-53
	Mllt6	1.00893	6.36926	2.99291e-54	3.59527e-52
	Muc13	0.9499	6.23985	7.92385e-54	9.42709e-52
	Bcl2a1b	1.65997	5.92209	2.85902e-53	3.36901e-51
	Psma5	0.962807	6.70848	3.79483e-53	4.42956e-51
	Nfe2l1	0.802474	7.73675	1.52362e-52	1.76185e-50
	P2rx7	1.4621	4.49258	8.20294e-52	9.39768e-50
	H2-Q6	5.37033	6.40745	1.20284e-51	1.36539e-49
	Creb5	2.13584	3.82935	1.34547e-51	1.51341e-49
	Mcam	-3.64658	1.05735	1.77272e-51	1.97602e-49
	Csf2	7.3958	0.834363	1.89929e-51	2.0982e-49
	Tma16	1.10513	4.41379	1.9427e-51	2.12717e-49
	Cacna2d2	-1.44295	4.20012	4.94363e-51	5.36558e-49
	Ccl9	1.69275	6.91896	5.01508e-51	5.39579e-49
	Gbp8	4.00369	2.14438	8.38292e-51	8.94154e-49
	Tfec	2.75984	2.75115	9.36668e-51	9.90546e-49
	Padi4	-0.795238	9.17452	4.8137e-50	5.04745e-48
	Ctsc	0.736176	6.96482	1.54628e-49	1.60774e-47
	Ctss	1.14125	7.29335	2.22388e-49	2.29301e-47
	Zbp1	3.70962	6.86265	3.62473e-49	3.70651e-47
	Fgl2	1.49852	7.09029	4.15947e-49	4.21578e-47
	Pou2f2	2.59247	5.08329	4.1909e-49	4.21578e-47
	Gm4951	5.50772	0.855902	5.0395e-49	5.02853e-47
	Pilra	1.94684	5.913	6.94872e-49	6.87812e-47
	Adra2a	-0.985237	5.27515	7.97834e-49	7.83461e-47
	Sun2	-0.626953	9.46826	4.15646e-48	4.04944e-46
	Slc27a4	-0.652599	7.57131	4.32839e-48	4.184e-46
	Nfkb2	1.23229	6.15158	1.68818e-47	1.61921e-45
	Nfkbia	1.37661	7.24255	2.23979e-47	2.13176e-45
	Bmx	-2.98512	1.47211	2.70374e-47	2.5537e-45
	Ier3	1.14452	5.31309	5.4102e-47	5.07124e-45
	Cd55	0.801312	8.77305	8.86081e-47	8.24322e-45
	Tnfrsf9	3.11461	1.40467	1.33317e-46	1.23099e-44
	Slc7a2	2.97489	2.57585	3.76911e-46	3.45446e-44
	Hrh2	1.72597	3.52231	3.04528e-45	2.77053e-43
	Ccl24	6.48834	1.13677	1.05878e-44	9.5623e-43
	Idnk	1.1581	4.64149	2.12523e-44	1.90547e-42
	Slco3a1	1.58168	4.02808	1.66949e-43	1.48609e-41
	Pla2g7	1.31281	7.26969	1.76829e-43	1.56279e-41
	Rflnb	-0.765566	7.99681	5.06384e-43	4.44361e-41
	Trim30c	6.30206	2.3247	1.91839e-42	1.67156e-40
	Ppfibp2	1.56682	3.17632	2.87041e-42	2.48361e-40
	Baiap3	-1.13161	5.10791	4.44353e-42	3.81804e-40
	Parp9	1.53501	5.73829	7.56099e-42	6.45187e-40
	Pilrb1	1.58066	5.49129	9.37472e-42	7.94475e-40
	Septin5	-0.912225	5.96313	1.03358e-41	8.69961e-40
	Nfkbid	0.994452	5.40811	1.48687e-41	1.24304e-39
	Slc18a2	0.826294	7.07924	5.0676e-41	4.20815e-39
	Nlrp12	-0.981653	5.08236	5.57798e-41	4.60109e-39
	Ppa1	1.15304	5.7025	9.62744e-41	7.88876e-39
	Ntng2	0.920002	6.4726	6.39253e-40	5.2036e-38
	Mras	2.69079	1.62712	1.47395e-39	1.19197e-37
	Lmo2	1.02309	5.98138	1.65895e-39	1.33287e-37
	Nek6	0.885004	5.55066	2.26587e-39	1.80875e-37
	Rcsd1	-0.559282	7.84449	5.18772e-39	4.11459e-37
	Npl	-1.40733	3.88032	5.39402e-39	4.25097e-37
	Arg1	6.59993	2.19653	1.17402e-38	9.19375e-37
	Wdr12	0.734962	5.74353	1.21359e-38	9.44385e-37
	Car2	2.09098	2.95645	1.47877e-38	1.14355e-36
	Ebi3	1.07772	6.79251	1.99487e-38	1.53308e-36
	Mtus1	-0.791352	5.85205	2.15685e-38	1.64733e-36
	Mrtfa	-0.642361	7.13627	2.18681e-38	1.65997e-36
	H2-T23	0.950185	8.37663	2.4813e-38	1.87202e-36
	Fmo5	-0.999158	4.67311	2.65165e-38	1.98841e-36
	Gvin1	1.65267	9.01205	3.48912e-38	2.60065e-36
	Cct6a	0.545869	7.63471	4.34193e-38	3.21693e-36
	Trf	-1.69291	3.91207	6.17462e-38	4.54753e-36
	Ly6i	1.81164	4.44327	7.12806e-38	5.21867e-36
	Tifa	1.5684	3.48242	1.01204e-37	7.36585e-36
	Aldoc	-1.12113	5.67265	1.23659e-37	8.94759e-36
	Bcl3	1.64948	4.37635	1.29241e-37	9.29708e-36
	Timp2	-0.710038	6.86781	1.59233e-36	1.13884e-34
	Nampt	1.02367	7.12507	2.90245e-36	2.06391e-34
	Srgn	0.859591	9.69002	3.64712e-36	2.57862e-34
	Adpgk	-0.671768	7.78008	4.09947e-36	2.88197e-34
	Socs1	1.64677	5.92683	6.71402e-36	4.69336e-34
	Tjp3	-0.896661	4.49945	8.11478e-36	5.64069e-34
	H2-Q10	1.57866	3.4979	9.06732e-36	6.26759e-34
	Mvp	0.828172	6.60305	9.31958e-36	6.40617e-34
	Itgb2l	-0.940148	5.93892	9.99327e-36	6.83131e-34
	Odc1	0.621385	7.31517	1.07831e-35	7.33074e-34
	Psap	0.931017	10.6687	1.17686e-35	7.95699e-34
	P2rx4	0.81081	6.30059	4.71244e-35	3.16886e-33
	Plaat3	1.7688	2.72585	4.84706e-35	3.24177e-33
	Vmp1	1.165	6.33684	5.41584e-35	3.6027e-33
	Ccnd2	1.38671	5.97328	8.72094e-35	5.77028e-33
	Irf4	1.91105	3.66389	8.96415e-35	5.89965e-33
	Rnf19b	1.17292	7.11156	2.14413e-34	1.40367e-32
	Sort1	-0.820952	7.22073	3.09147e-34	2.0132e-32
	Mogat2	-0.921775	6.06113	5.85146e-34	3.79058e-32
	E2f2	-0.509096	7.49434	6.71554e-34	4.32768e-32
	Pnpla7	-0.553469	7.88069	7.15337e-34	4.58594e-32
	Casp7	0.740066	5.71963	9.22585e-34	5.86351e-32
	Kars	0.547651	7.01832	9.24097e-34	5.86351e-32
	Tcp11l2	-0.803046	6.09844	2.04584e-33	1.29149e-31
	Ly6a	1.36071	4.92219	2.06609e-33	1.29765e-31
	P2ry14	0.662074	7.50787	3.24467e-33	2.02759e-31
	Bcl2a1d	2.00902	3.73284	3.52992e-33	2.19476e-31
	Rilpl2	0.850869	5.9125	3.77114e-33	2.33302e-31
	Nrbp2	-1.53707	3.50037	4.1987e-33	2.5846e-31
	Miox	-1.91936	2.03223	4.62304e-33	2.83172e-31
	Ces1d	-1.82557	2.57914	5.33556e-33	3.25207e-31
	Mpzl3	-2.47886	1.26747	5.46866e-33	3.31685e-31
	Alas1	0.508672	9.66964	5.70572e-33	3.44375e-31
	Il1rn	2.07108	8.31473	8.78675e-33	5.27759e-31
	Pygl	-0.56507	9.76552	1.51235e-32	9.03976e-31
	Dsp	-1.0339	4.0398	2.35569e-32	1.40129e-30
	Ccpg1	-0.665274	8.05403	2.77378e-32	1.6421e-30
	Hspa8	0.485809	10.5934	3.72183e-32	2.19286e-30
	Nat8l	-1.81735	2.93081	6.7901e-32	3.9817e-30
	Clec4n	3.00459	6.85739	7.31102e-32	4.26694e-30
	Cxcl10	3.43401	4.85597	8.07853e-32	4.69275e-30
	Bcap29	0.672238	5.59505	1.38353e-31	7.99927e-30
	Arid5b	1.11206	4.07185	1.98393e-31	1.14173e-29
	Dusp6	0.97758	5.6285	3.98275e-31	2.28141e-29
	H1f2	-0.927712	3.84473	6.38813e-31	3.64241e-29
	Sema4f	-1.65927	2.90656	1.31264e-30	7.45014e-29
	Adamts20	3.89765	0.188307	1.42596e-30	8.05637e-29
	Calhm6	4.21387	1.03256	2.2289e-30	1.25356e-28
	Slfn1	2.51369	5.30348	2.35151e-30	1.31653e-28
	Snrk	-0.645564	5.39389	3.88566e-30	2.16564e-28
	Ptpn6	0.600344	8.83947	3.93053e-30	2.18083e-28
	Satb1	-1.07425	4.10843	4.47026e-30	2.46922e-28
	Lpl	0.678059	7.29574	5.54702e-30	3.05037e-28
	Cacybp	0.786799	6.20341	9.39548e-30	5.14382e-28
	Ralgds	1.62921	6.22229	1.21669e-29	6.63177e-28
	Anxa2	-0.641387	8.2742	1.48749e-29	8.07223e-28
	Mgl2	2.80104	3.31489	1.63223e-29	8.81902e-28
	Pa2g4	0.555058	7.91858	2.00713e-29	1.07975e-27
	Clec5a	1.42181	6.12973	3.65666e-29	1.95861e-27
	Cct3	0.555404	7.50632	3.9757e-29	2.11354e-27
	Dusp16	1.5123	3.81269	3.98008e-29	2.11354e-27
	Milr1	1.09055	4.8309	5.82553e-29	3.08031e-27
	Fam3b	2.0809	1.64201	7.26911e-29	3.82726e-27
	Hspa5	0.508274	10.4933	9.14448e-29	4.79426e-27
	Apoe	-1.15483	5.28207	1.59277e-28	8.31532e-27
	F2r	0.639441	5.76386	1.68333e-28	8.75122e-27
	Socs3	1.45782	4.62493	1.97126e-28	1.02052e-26
	Serpinb10	-1.63146	2.63222	2.72148e-28	1.40304e-26
	Unc93b1	0.991125	6.75663	3.45605e-28	1.77435e-26
	Gnl3	0.644489	5.77673	4.74226e-28	2.42463e-26
	Spns2	-0.58725	5.65067	7.5084e-28	3.8231e-26
	Scly	0.603704	5.17807	9.6101e-28	4.87319e-26
	Gsn	-0.548206	9.00362	1.15407e-27	5.82831e-26
	Sp110	0.591148	7.43673	1.68134e-27	8.45657e-26
	Slc39a4	1.04165	5.19204	1.77952e-27	8.91416e-26
	Cd164	0.695542	7.64177	4.86381e-27	2.42661e-25
	Nop2	0.559842	6.03085	5.39484e-27	2.68074e-25
	Pkib	1.17184	3.14453	5.43159e-27	2.6882e-25
	Trim21	1.37991	4.98301	5.90238e-27	2.90957e-25
	Nop58	0.516349	6.77894	6.55102e-27	3.20811e-25
	Pald1	1.86187	2.34104	6.55987e-27	3.20811e-25
	Tec	0.521689	7.68278	6.67513e-27	3.25163e-25
	Olfr56	3.87422	0.70683	6.74244e-27	3.27154e-25
	C1qbp	0.703855	6.00637	7.38057e-27	3.56718e-25
	Ccdc125	-0.622631	5.85867	7.73113e-27	3.72207e-25
	Hpn	1.1781	4.94371	8.19715e-27	3.93114e-25
	Rmdn3	0.932313	4.85232	9.26676e-27	4.42369e-25
	C5ar2	-1.11842	4.17562	9.29572e-27	4.42369e-25
	Ceacam1	-0.6252	7.66301	1.30111e-26	6.16807e-25
	Phf21a	-0.713634	5.71009	1.34961e-26	6.37357e-25
	C7	-1.11626	3.46252	1.53005e-26	7.19821e-25
	Foxm1	-0.600133	6.39422	3.05541e-26	1.43199e-24
	Gpr84	1.78189	4.20096	3.96803e-26	1.85269e-24
	Dtx3l	1.35589	6.54983	4.12564e-26	1.9135e-24
	Mxi1	-0.544078	6.49917	4.12918e-26	1.9135e-24
	Tmem71	-0.731748	6.46719	4.4636e-26	2.06075e-24
	Hspd1	0.626859	7.95981	5.85725e-26	2.69412e-24
	Plk3	1.03465	4.69947	6.09972e-26	2.79525e-24
	Plac8	0.561775	8.97198	6.46246e-26	2.95055e-24
	Cpne2	-0.457502	7.8676	8.64751e-26	3.93366e-24
	Tnip1	0.789365	6.75939	9.54216e-26	4.32473e-24
	Atg2a	-0.569245	6.23353	1.25744e-25	5.67821e-24
	Tmbim4	0.811241	6.31786	1.39387e-25	6.25557e-24
	Tlr6	1.14233	3.00951	1.39541e-25	6.25557e-24
	Il1a	4.29299	3.27759	1.64521e-25	7.34879e-24
	Bak1	0.570929	7.73102	2.23671e-25	9.95495e-24
	Gsap	0.736893	5.29812	3.21626e-25	1.42634e-23
	Cdc25b	-0.729446	5.83308	3.69482e-25	1.63271e-23
	Acox3	-0.563709	6.65018	4.09122e-25	1.80145e-23
	Hcar2	1.33642	6.82673	5.8915e-25	2.58495e-23
	Gm17334	2.21516	2.3114	5.94838e-25	2.60068e-23
	Txlnb	2.49729	1.06478	6.32487e-25	2.75555e-23
	Dram1	0.820949	4.00904	6.52864e-25	2.83435e-23
	Il18rap	-0.924272	7.44188	6.80681e-25	2.94478e-23
	Ulk1	-0.541445	5.63704	9.9777e-25	4.30154e-23
	Adam19	-0.784281	6.4622	1.16127e-24	4.98904e-23
	Ankrd33b	-0.692914	5.86929	1.55331e-24	6.65022e-23
	Pno1	0.776968	4.81904	1.56019e-24	6.65665e-23
	Ctsz	1.04442	7.5132	2.05051e-24	8.71854e-23
	C1s1	2.56556	0.968979	2.29154e-24	9.70565e-23
	Phospho1	-0.751841	4.71982	2.29836e-24	9.70565e-23
	St6galnac4	0.746609	5.21452	2.55886e-24	1.0769e-22
	N4bp1	0.668111	7.2013	3.20865e-24	1.34578e-22
	Gm4841	3.94745	0.37927	3.5907e-24	1.50094e-22
	Dll1	4.62787	-0.0613432	3.84449e-24	1.60161e-22
	Ltb4r2	-1.45596	2.2533	4.05967e-24	1.68558e-22
	Alox12e	-0.781921	4.14122	5.80014e-24	2.40017e-22
	Bcl2a1a	0.964327	5.56486	6.55173e-24	2.70215e-22
	Abcc5	-0.87986	4.72234	7.04816e-24	2.89724e-22
	Eef1g	0.547542	9.25736	1.0106e-23	4.14045e-22
	Smyd5	0.627134	4.89702	1.05955e-23	4.32668e-22
	Tmem192	0.926708	4.78319	1.39025e-23	5.6584e-22
	Irf2	0.610659	5.92649	1.41623e-23	5.73491e-22
	Psma3	0.647025	6.76157	1.41832e-23	5.73491e-22
	Calr	0.416309	11.8931	1.53775e-23	6.19757e-22
	Amigo2	2.00637	1.32042	1.85473e-23	7.45082e-22
	Ccl3	2.34727	6.34999	2.21261e-23	8.85974e-22
	Pi16	-0.972364	6.38138	2.77886e-23	1.10912e-21
	Rnf167	-0.736929	6.50821	3.11726e-23	1.24019e-21
	Csrp3	2.1124	1.0984	6.02428e-23	2.38905e-21
	Il1rl2	1.91764	1.19651	6.0951e-23	2.40941e-21
	Itgax	1.05269	5.34714	9.94896e-23	3.92034e-21
	Capg	0.683614	7.49249	1.13245e-22	4.44821e-21
	St13	0.515783	6.9295	1.32675e-22	5.19491e-21
	Nfkbie	0.850314	4.9795	1.3913e-22	5.43045e-21
	Tnf	1.48424	6.21941	1.45499e-22	5.66117e-21
	Cmklr1	1.8753	3.68558	1.46797e-22	5.69379e-21
	Pim1	0.445028	9.02721	1.79937e-22	6.95737e-21
	Hvcn1	-0.472611	7.91517	2.13146e-22	8.21573e-21
	Parp14	1.62743	6.76446	2.15234e-22	8.27048e-21
	F13a1	-1.64605	3.81911	2.27203e-22	8.70336e-21
	Cdkn2c	-0.625701	5.12732	2.33403e-22	8.91326e-21
	Tmem229b	0.594094	7.74847	2.6302e-22	1.00134e-20
	Trafd1	1.23056	6.6359	3.25325e-22	1.23474e-20
	Cd300lf	0.547028	7.65213	3.43842e-22	1.30103e-20
	Lypd6	0.63948	6.5606	3.46447e-22	1.30689e-20
	H2-DMb2	1.30547	2.44827	3.77206e-22	1.41859e-20
	Nsfl1c	0.532811	5.91611	4.92397e-22	1.84619e-20
	Agap1	-0.581913	5.78657	5.59332e-22	2.08897e-20
	Apoc2	-1.97851	1.99577	5.60527e-22	2.08897e-20
	Mogs	0.539838	7.11693	6.70833e-22	2.49256e-20
	Tesc	0.861179	6.63545	7.09654e-22	2.62891e-20
	Gbp10	5.96106	0.549971	7.42828e-22	2.74358e-20
	Rab11fip4	-0.68549	6.33377	8.45271e-22	3.11266e-20
	Enah	-0.778146	5.07347	9.62911e-22	3.53534e-20
	Ncam1	-0.677271	6.35594	1.02843e-21	3.76472e-20
	Trp53i11	-0.804405	4.08706	1.15478e-21	4.21476e-20
	Arap3	-0.399399	8.24365	1.22983e-21	4.47549e-20
	Card10	-1.44603	2.2995	1.2708e-21	4.61103e-20
	Mfge8	-0.704229	4.79268	1.42665e-21	5.1614e-20
	Ier5	0.674271	6.15592	1.49324e-21	5.38654e-20
	Gda	-0.530732	7.87921	1.5495e-21	5.57324e-20
	Tcf7l2	2.07987	0.806448	1.8505e-21	6.62006e-20
	Emb	-0.682928	8.238	1.85124e-21	6.62006e-20
	Shisa5	0.760844	7.50294	2.28839e-21	8.15972e-20
	Relb	1.34733	4.59092	2.3502e-21	8.35603e-20
	Clcn7	0.537218	5.70872	2.36842e-21	8.39668e-20
	Plekhg5	-0.971882	3.53531	2.62817e-21	9.29095e-20
	Rgl1	0.962725	4.79746	2.86306e-21	1.00925e-19
	Tmbim1	0.748243	4.38755	3.10328e-21	1.09082e-19
	Nod2	1.19697	3.55081	4.33393e-21	1.51441e-19
	Fcgr1	1.20469	2.89084	4.34179e-21	1.51441e-19
	Trim30a	2.04857	5.8839	4.34507e-21	1.51441e-19
	Eif5a	0.677612	9.81158	4.40655e-21	1.53152e-19
	Nsun2	0.429326	7.22569	4.52269e-21	1.56749e-19
	Psma4	0.598709	6.73337	5.08568e-21	1.75769e-19
	Batf3	2.87978	1.03988	5.70313e-21	1.9656e-19
	Gm12216	4.18159	0.270532	7.68457e-21	2.64114e-19
	Anxa4	0.828885	5.3051	7.98361e-21	2.73632e-19
	Ifngr2	0.517734	6.1391	8.63896e-21	2.95276e-19
	Lgals3bp	2.25805	7.45659	9.01013e-21	3.07114e-19
	Chil1	-0.543571	6.44428	1.02989e-20	3.50077e-19
	Tcn2	-0.455534	7.71556	1.0414e-20	3.53022e-19
	Papss2	0.508898	6.88014	1.15049e-20	3.88935e-19
	Ctse	-0.862601	4.23303	1.43168e-20	4.82674e-19
	Tbc1d8	-0.444085	6.66498	1.62997e-20	5.48033e-19
	Tlr2	1.62168	6.54514	1.72404e-20	5.78091e-19
	Crispld2	0.593148	5.36705	1.77766e-20	5.94458e-19
	Csf1	1.16639	8.45283	2.01794e-20	6.72992e-19
	Impdh2	0.441627	7.15367	2.41201e-20	8.02253e-19
	Tesk2	-0.666844	4.67129	2.79049e-20	9.2565e-19
	Psmd7	0.524104	6.48658	2.80168e-20	9.26878e-19
	C3	0.914434	9.40677	2.81668e-20	9.29354e-19
	Tlr4	1.29111	4.2779	2.95567e-20	9.72621e-19
	Pacs1	-0.612221	6.664	2.97678e-20	9.76967e-19
	Olfm4	-0.741676	5.88456	3.42655e-20	1.12161e-18
	Cracr2a	-0.785754	5.16477	3.68498e-20	1.20301e-18
	Plin3	-0.527317	6.24534	3.93024e-20	1.27971e-18
	Bst2	1.9523	6.23604	5.13326e-20	1.66703e-18
	Npm1	0.517468	9.09888	5.4302e-20	1.75885e-18
	Nudt4	-0.597256	5.71	5.9143e-20	1.91064e-18
	Cdc42ep2	1.79679	2.09761	6.00588e-20	1.93518e-18
	Cd52	0.887916	8.65617	6.62692e-20	2.12974e-18
	Foxo4	-0.567608	5.04313	6.88004e-20	2.20535e-18
	Tmem140	1.1197	4.86035	7.18252e-20	2.29636e-18
	Ncapd2	-0.486798	7.9383	7.24734e-20	2.31112e-18
	Sipa1l2	-0.765192	4.8367	7.34133e-20	2.33507e-18
	Abcg1	0.597006	5.86941	8.18664e-20	2.59727e-18
	Fam160a2	-0.750549	5.88395	8.37931e-20	2.65159e-18
	Isg20	2.33023	4.80148	1.02927e-19	3.24876e-18
	Ltf	-0.56144	9.84865	1.06306e-19	3.34688e-18
	Eif2s2	0.422367	7.08699	1.47854e-19	4.64315e-18
	Srprb	0.468409	5.90805	1.49492e-19	4.68271e-18
	Ltbr	0.709459	4.5487	1.67921e-19	5.24669e-18
	Cnbp	0.468239	7.81275	1.84776e-19	5.75877e-18
	Rcn1	0.648475	5.52152	1.94729e-19	6.05371e-18
	Tent5c	-0.773256	6.43497	1.95375e-19	6.05859e-18
	Rogdi	-0.73395	6.4284	2.39491e-19	7.40806e-18
	Cycs	0.773029	4.99182	2.89892e-19	8.94472e-18
	Csta2	2.09839	1.31397	3.00737e-19	9.25627e-18
	Wdr43	0.494738	6.24888	3.08387e-19	9.46818e-18
	Adssl1	-0.475467	6.70065	3.11105e-19	9.52799e-18
	Hyal3	-0.694775	4.27811	3.22826e-19	9.86253e-18
	6430548M08Rik	-0.6339	5.33135	3.32198e-19	1.01239e-17
	AA467197	1.295	3.21003	3.37918e-19	1.02729e-17
	Reck	-0.85063	3.53801	3.437e-19	1.0423e-17
	Mfhas1	-0.808177	4.0082	3.53618e-19	1.06976e-17
	Krt80	-1.74238	1.57936	3.83412e-19	1.15706e-17
	Sms	0.4571	6.07174	4.3859e-19	1.32036e-17
	Hsp90aa1	0.413801	9.42593	4.53245e-19	1.36116e-17
	Selenop	-0.983771	3.96499	4.736e-19	1.41885e-17
	Slc44a1	-0.929524	3.1508	5.04171e-19	1.50679e-17
	Selenbp1	-1.36512	6.14816	5.39796e-19	1.60937e-17
	Phb	0.605341	6.02741	5.50324e-19	1.63682e-17
	Ube2h	-0.524592	6.05726	5.72412e-19	1.69843e-17
	Naaladl1	-0.603033	6.66699	7.00598e-19	2.0738e-17
	Galc	-0.79642	3.70142	7.2445e-19	2.13929e-17
	Ndrg2	-0.888166	3.49639	8.01469e-19	2.36109e-17
	Lacc1	1.43454	3.35561	8.12401e-19	2.38761e-17
	Herc6	1.5413	4.84813	9.3832e-19	2.75115e-17
	Mybbp1a	0.469961	7.58794	1.0349e-18	3.02713e-17
	Eef1e1	0.627819	4.40525	1.05302e-18	3.07288e-17
	Inpp5k	-0.43905	5.85336	1.12597e-18	3.27804e-17
	Mapkapk2	0.497274	8.45573	1.13041e-18	3.28323e-17
	Egr2	1.93733	3.62531	1.14757e-18	3.32526e-17
	Ngp	-0.687077	10.7129	1.33771e-18	3.86717e-17
	Tbkbp1	0.746723	3.95913	1.36765e-18	3.9445e-17
	Slc2a6	0.986445	5.98798	1.44233e-18	4.15023e-17
	Ppid	0.591659	6.16681	1.48241e-18	4.25566e-17
	Arrdc4	1.15566	4.43795	1.54772e-18	4.43287e-17
	Kif21b	-0.732325	7.78309	1.5905e-18	4.54487e-17
	Egr3	2.31981	4.50302	1.62987e-18	4.64662e-17
	Alox15	-0.373739	10.709	1.70861e-18	4.8599e-17
	Ccnf	-0.453265	6.54683	1.94095e-18	5.50813e-17
	Ccn3	-0.974006	2.98142	2.2298e-18	6.31335e-17
	Rsl1d1	0.465053	6.36956	2.25778e-18	6.37798e-17
	Hacd4	-0.679978	6.66436	2.44852e-18	6.90104e-17
	Rexo2	0.57223	5.9044	2.54687e-18	7.16191e-17
	Il21r	0.855365	3.9766	2.82237e-18	7.91865e-17
	Daglb	-0.576127	5.53906	3.10896e-18	8.70297e-17
	Srpk2	-0.58779	6.5679	3.25774e-18	9.09887e-17
	Aen	0.542297	5.69836	3.74046e-18	1.04236e-16
	Sorl1	-0.735642	8.03425	3.76909e-18	1.04798e-16
	Hspa9	0.392649	8.00223	4.45346e-18	1.23549e-16
	Kif4	-0.483178	5.95439	4.73894e-18	1.31174e-16
	Rassf3	-0.526338	6.12103	4.77762e-18	1.3195e-16
	Irak2	0.816519	5.79747	4.99053e-18	1.37523e-16
	Trp53inp2	-0.62483	4.80807	5.25692e-18	1.44542e-16
	A530064D06Rik	-0.585563	5.1017	5.38281e-18	1.47675e-16
	Parp12	2.90206	4.81938	6.50713e-18	1.78125e-16
	Cd36	0.95286	4.83423	6.7175e-18	1.83478e-16
	Rxra	-0.456804	6.35771	6.9647e-18	1.89811e-16
	Ikbke	1.09479	6.23904	7.48219e-18	2.03466e-16
	Trem2	-1.03471	3.24202	7.85965e-18	2.13262e-16
	Scp2	-0.388501	7.9444	8.03836e-18	2.17634e-16
	Aars	0.440511	7.26488	8.24347e-18	2.227e-16
	Ass1	1.57667	4.65912	9.48902e-18	2.5579e-16
	Nop14	0.554003	5.44799	1.18206e-17	3.17948e-16
	Plet1	4.03385	0.527953	1.19297e-17	3.20186e-16
	Pomp	0.770565	6.41212	1.26671e-17	3.39243e-16
	Siglece	1.28351	4.90414	1.33305e-17	3.56239e-16
	Iqgap3	-0.860186	4.93964	1.45474e-17	3.87921e-16
	Pfkfb4	-0.493607	5.86832	1.56565e-17	4.16598e-16
	Itgb7	0.566479	9.06588	1.73802e-17	4.61469e-16
	Gpi1	-0.385228	10.9138	1.87252e-17	4.96116e-16
	Set	0.480064	8.34341	2.24326e-17	5.93073e-16
	Ifi35	0.977357	5.74526	2.39788e-17	6.32601e-16
	Ybx3	0.555901	7.27437	2.47313e-17	6.51065e-16
	Slc2a3	-0.743534	8.48872	2.71671e-17	7.1367e-16
	Axin2	-0.646492	4.40097	2.7999e-17	7.33964e-16
	Mprip	-0.467449	6.40399	2.81314e-17	7.35876e-16
	Cd101	-1.22783	3.653	2.82009e-17	7.3614e-16
	Ifrd1	0.603043	5.14138	2.83348e-17	7.38078e-16
	Mlkl	0.48519	5.10192	2.90578e-17	7.5532e-16
	Erg	-0.637579	4.5909	3.30965e-17	8.58496e-16
	Fpr2	1.10392	6.18999	3.4699e-17	8.98181e-16
	Ano10	-0.815419	4.09594	3.60553e-17	9.31342e-16
	Gsdmd	0.613076	6.76501	3.78714e-17	9.76215e-16
	Tmcc1	-0.505471	6.01107	4.01458e-17	1.03269e-15
	Thop1	0.588478	4.69089	4.09896e-17	1.05221e-15
	Eif1a	0.458254	6.12611	4.66613e-17	1.19532e-15
	Atp1b3	0.451291	6.83107	4.68807e-17	1.19846e-15
	Glrp1	1.53899	1.78506	5.05972e-17	1.2908e-15
	Mcfd2	0.489334	5.90954	5.17952e-17	1.31865e-15
	Tgif1	0.616326	4.58674	5.35047e-17	1.35937e-15
	Fas	1.07104	4.99553	5.41126e-17	1.372e-15
	Nxn	0.558346	5.32182	5.74995e-17	1.45489e-15
	Bank1	-0.839909	4.16792	5.83735e-17	1.47399e-15
	Mmp8	-0.781859	7.96773	5.89029e-17	1.48433e-15
	St3gal5	-0.721882	4.02515	6.95933e-17	1.75016e-15
	Ncf2	-0.371434	8.93946	9.33056e-17	2.34172e-15
	Psma6	0.465521	7.30668	9.40933e-17	2.35671e-15
	Hivep2	1.70133	2.65271	9.48293e-17	2.37035e-15
	Mfsd6	-0.730081	4.58594	1.0226e-16	2.55093e-15
	Il1b	2.58008	6.30325	1.04313e-16	2.59691e-15
	Tnfsf10	2.99913	1.34968	1.06405e-16	2.64366e-15
	Slamf7	1.22668	3.45878	1.08805e-16	2.69524e-15
	Gclm	0.498331	6.103	1.08916e-16	2.69524e-15
	Slc15a3	1.41607	5.50252	1.20577e-16	2.97785e-15
	Gm9733	-0.951088	2.95478	1.22082e-16	3.009e-15
	Man1c1	-0.461088	5.82118	1.24022e-16	3.05075e-15
	Adam8	-0.37992	9.3182	1.29973e-16	3.19078e-15
	Csf1r	0.481822	7.51084	1.42164e-16	3.48316e-15
	Depdc1b	-0.4914	5.58993	1.45451e-16	3.55666e-15
	Sla2	-1.04643	3.42235	1.69269e-16	4.1309e-15
	Amer2	-3.21948	-0.0279888	1.76725e-16	4.30436e-15
	Tgm3	-3.39171	-0.627461	1.82696e-16	4.44107e-15
	Brd3	-0.455006	6.53546	2.03257e-16	4.93118e-15
	Mitf	0.8999	3.4087	2.03673e-16	4.9316e-15
	Synpo	3.2934	-0.460425	2.08022e-16	5.02705e-15
	Zxdc	-0.528994	4.89046	2.16473e-16	5.22108e-15
	Psmd3	0.48432	6.99494	2.1961e-16	5.28644e-15
	Nme1	0.704315	6.21985	2.36472e-16	5.68129e-15
	Denr	0.509103	5.68254	2.37634e-16	5.69816e-15
	Camk1	-0.375245	7.46808	2.49657e-16	5.97487e-15
	Ogfr	0.735882	6.72368	2.67088e-16	6.37969e-15
	Noc4l	0.675826	5.93486	2.74613e-16	6.54679e-15
	Tagap	0.550627	7.34267	2.78056e-16	6.61613e-15
	Ostc	0.402103	6.97586	2.95824e-16	7.02538e-15
	Mmp19	1.40332	2.67303	2.98292e-16	7.07043e-15
	Arl1	0.51016	6.23672	3.25974e-16	7.71181e-15
	Cd80	0.755788	4.22151	3.28742e-16	7.76246e-15
	Nolc1	0.461622	6.63966	3.67492e-16	8.66092e-15
	Zfp516	-0.725736	5.47218	3.77756e-16	8.88588e-15
	Chchd4	0.678886	4.80608	3.82672e-16	8.98445e-15
	Rars	0.490044	6.17486	4.64659e-16	1.08887e-14
	Adgrg1	0.460946	6.80603	4.85775e-16	1.1362e-14
	Hk3	0.489571	7.71873	5.03267e-16	1.17489e-14
	Wipi1	-0.491294	5.24092	5.10469e-16	1.18946e-14
	Tspan31	0.51375	5.00885	5.12023e-16	1.19084e-14
	Nptx1	-3.41837	-0.368033	5.30952e-16	1.23254e-14
	Bid	0.456407	6.07532	5.75721e-16	1.33397e-14
	Ptgs1	-0.496537	6.86273	5.91296e-16	1.3675e-14
	Creld2	0.535383	7.0396	5.96466e-16	1.37688e-14
	Dcaf12	-0.366927	7.08234	6.8236e-16	1.57222e-14
	Col11a2	-0.620372	5.00158	6.90746e-16	1.58859e-14
	Gns	0.574968	6.05734	7.30815e-16	1.67762e-14
	Agl	-0.707986	6.10057	7.6418e-16	1.75096e-14
	Asxl1	-0.476442	7.51275	7.70228e-16	1.76156e-14
	Fbxl20	-0.752006	5.61645	8.1562e-16	1.86193e-14
	Celsr3	-0.792517	5.02779	8.26979e-16	1.88439e-14
	Hjurp	-0.605357	7.87558	9.14524e-16	2.07915e-14
	Edn1	4.52949	-0.101035	9.15812e-16	2.07915e-14
	Gfi1	-0.778843	4.40364	9.89331e-16	2.24194e-14
	Ninj1	0.84462	6.5149	1.02166e-15	2.31097e-14
	Dkc1	0.41746	6.27969	1.03462e-15	2.33601e-14
	Gas7	0.423987	8.1508	1.05783e-15	2.38407e-14
	Gvin2	2.54546	7.74464	1.24149e-15	2.7929e-14
	Tpcn1	-0.493	6.17043	1.25729e-15	2.8233e-14
	Fbxo10	-1.6877	1.1854	1.57805e-15	3.53718e-14
	Psmc3	0.429196	7.14973	1.59419e-15	3.5669e-14
	Phactr2	-0.550489	4.91325	1.61764e-15	3.60871e-14
	Rab3d	-0.360081	7.27475	1.61871e-15	3.60871e-14
	Dcaf6	-0.603374	4.28873	1.6288e-15	3.62466e-14
	Tcaf2	4.23182	-0.241061	1.64728e-15	3.6592e-14
	Tnfaip3	0.972005	5.97726	1.65737e-15	3.67502e-14
	Dennd2a	-0.697935	4.26404	1.66359e-15	3.68221e-14
	Snu13	0.514371	6.42523	1.71242e-15	3.78277e-14
	Slc22a15	-0.652368	4.51389	1.71564e-15	3.78277e-14
	Stk38	-0.404166	7.1007	1.71819e-15	3.78277e-14
	Gtpbp4	0.436122	6.36485	1.84241e-15	4.04905e-14
	Ccl17	1.66695	1.84831	1.88003e-15	4.1244e-14
	Dnmt3l	0.938962	2.95581	1.90362e-15	4.16827e-14
	Wdr55	0.739051	4.01797	1.90677e-15	4.16827e-14
	Ablim1	-0.688481	4.73844	2.03097e-15	4.43197e-14
	Cd9	0.714114	7.35201	2.13606e-15	4.65308e-14
	Add3	-0.514958	7.54655	2.43495e-15	5.29483e-14
	Itih5	-1.59415	2.08187	2.56721e-15	5.57264e-14
	Timm17a	0.588905	5.02037	2.75905e-15	5.9786e-14
	Ahr	-0.804805	4.17738	2.9177e-15	6.31132e-14
	Gpr171	0.821898	3.11189	2.99447e-15	6.46608e-14
	Lgals8	0.525715	4.93053	3.16354e-15	6.81925e-14
	Tmem215	-0.585824	4.98529	3.18887e-15	6.8619e-14
	Ifrd2	0.572251	5.37474	3.31541e-15	7.12179e-14
	Hsph1	0.508534	5.76023	3.33202e-15	7.14507e-14
	Rab15	5.46159	-1.06348	3.34378e-15	7.15789e-14
	Irf8	0.661993	4.74621	3.48942e-15	7.45676e-14
	Srgap3	-0.777453	6.00935	3.83373e-15	8.17841e-14
	Pdcd1lg2	2.38939	2.35116	3.88157e-15	8.26621e-14
	Gba2	-0.44149	6.60842	3.93855e-15	8.3699e-14
	Xaf1	3.15147	3.8997	3.94379e-15	8.3699e-14
	Dnase1l3	3.22246	-0.0421305	4.10563e-15	8.69844e-14
	Eif4a1	0.362205	9.71544	4.23957e-15	8.96687e-14
	Gys1	-0.565227	6.87273	4.34037e-15	9.16441e-14
	Bbs9	-0.658942	3.59176	4.59386e-15	9.68312e-14
	Psma2	0.538142	7.28313	5.09297e-15	1.07169e-13
	Mrpl19	0.509207	5.36437	5.46565e-15	1.14816e-13
	Larp1	0.454158	7.79724	5.55696e-15	1.16536e-13
	Car4	-0.803559	4.72146	5.63449e-15	1.17962e-13
	Gabarapl1	0.581293	4.85795	5.78719e-15	1.20954e-13
	Ubn1	-0.457255	7.09213	6.03103e-15	1.25838e-13
	Fam3c	0.59464	5.1096	6.0713e-15	1.26465e-13
	Dck	-0.624795	5.99413	6.6072e-15	1.37396e-13
	Hsp90ab1	0.31299	10.5882	7.02953e-15	1.45817e-13
	Ttc39c	0.622415	4.70639	7.03571e-15	1.45817e-13
	Il13ra1	1.34543	3.5561	7.08522e-15	1.46598e-13
	Hdac5	-0.512948	5.8094	7.1758e-15	1.48224e-13
	Psmb5	0.656813	6.9765	7.23893e-15	1.49279e-13
	Noc2l	0.449814	6.8208	7.47348e-15	1.53859e-13
	Apobec3	0.487286	8.05395	8.46897e-15	1.74064e-13
	Sgsh	-1.40193	1.9995	8.63742e-15	1.77232e-13
	Atp2a3	-0.361671	9.77786	8.81213e-15	1.80517e-13
	Arhgap19	-0.498918	7.50964	1.08399e-14	2.21689e-13
	Kif2c	-0.45291	5.56134	1.11121e-14	2.26881e-13
	Eif2s1	0.442665	6.66553	1.19343e-14	2.43267e-13
	Stip1	0.322787	7.28048	1.2611e-14	2.56637e-13
	Prmt1	0.497786	6.42738	1.28118e-14	2.60296e-13
	Cntln	-0.733852	4.40154	1.31321e-14	2.66366e-13
	Gyg	-0.362056	7.9958	1.33936e-14	2.71225e-13
	Phc1	-0.542871	4.66168	1.39709e-14	2.82455e-13
	P2ry1	0.839574	2.89805	1.44157e-14	2.9097e-13
	E2f7	-0.652108	4.5836	1.46906e-14	2.96038e-13
	Rgl2	-0.542955	6.43301	1.60396e-14	3.22695e-13
	Cpeb1	-1.58863	0.89317	1.62697e-14	3.26794e-13
	Rhoh	0.477429	4.83975	1.76296e-14	3.53536e-13
	Psma7	0.497277	6.87915	1.83808e-14	3.68002e-13
	Rrs1	0.49399	5.44363	1.87098e-14	3.73984e-13
	Rasgrp2	-0.468439	6.91204	1.88401e-14	3.75982e-13
	Sdc4	1.19652	2.94711	1.90822e-14	3.80199e-13
	F10	1.52791	6.30116	2.01152e-14	4.00137e-13
	Eif4e	0.38173	6.5834	2.0449e-14	4.06125e-13
	Lilrb4a	0.530136	8.87775	2.06328e-14	4.09117e-13
	Gm10053	0.648296	6.0664	2.10987e-14	4.17687e-13
	Isoc1	0.648718	4.64097	2.15473e-14	4.25608e-13
	Nfkbib	0.767867	5.22938	2.15676e-14	4.25608e-13
	Dedd2	-0.386724	6.25183	2.20159e-14	4.33763e-13
	Ebna1bp2	0.559188	6.37957	2.23248e-14	4.3915e-13
	Sgce	1.63916	1.06589	2.27442e-14	4.4669e-13
	Timm23	0.475305	6.74563	2.27859e-14	4.46799e-13
	Racgap1	-0.374078	6.92866	2.51804e-14	4.92843e-13
	Fam160a1	-1.30617	2.64258	2.52138e-14	4.92843e-13
	Pde4b	0.903381	5.02069	2.64305e-14	5.15812e-13
	Usf1	0.586309	5.87806	2.7379e-14	5.33481e-13
	Irf9	1.22288	6.01921	2.74473e-14	5.33971e-13
	Kif11	-0.478433	7.64871	2.86267e-14	5.56042e-13
	Serpinb6a	-0.651985	4.14847	2.95882e-14	5.73816e-13
	Il10ra	0.598331	5.38075	3.09377e-14	5.99049e-13
	Ly6g5b	1.14989	2.8137	3.47646e-14	6.72098e-13
	Sdcbp	0.433998	8.0674	3.6063e-14	6.96112e-13
	H2-T24	0.96633	6.20349	3.70194e-14	7.13459e-13
	Asb7	-0.529893	4.49928	3.85915e-14	7.42601e-13
	Acod1	2.32976	8.04156	4.14512e-14	7.96391e-13
	Olr1	0.703036	7.04314	4.27674e-14	8.20405e-13
	Ipo4	0.552439	4.7698	4.29121e-14	8.21906e-13
	Mrto4	0.574598	5.23401	4.32781e-14	8.27634e-13
	Ccdc88c	-0.513672	7.63082	4.50166e-14	8.59554e-13
	Ceacam10	-1.02021	2.59506	4.59608e-14	8.7623e-13
	Sod2	0.69656	6.42772	4.69174e-14	8.9309e-13
	Brix1	0.520686	5.2623	4.70659e-14	8.94541e-13
	Trmt61a	0.659836	3.81305	4.84825e-14	9.20053e-13
	Pgk1	-0.41935	10.4109	5.00394e-14	9.48144e-13
	Fbxw17	0.567123	4.18699	5.0301e-14	9.51642e-13
	Nat10	0.457087	5.30563	5.2709e-14	9.95678e-13
	Cpne7	-0.67537	3.95314	5.63081e-14	1.06204e-12
	Cish	0.406566	7.16781	6.18174e-14	1.16418e-12
	Ptges3	0.510951	7.1234	6.59778e-14	1.24064e-12
	Neurl1b	-0.812046	2.66012	6.72891e-14	1.26338e-12
	Mical2	-0.948205	2.87393	6.98315e-14	1.30913e-12
	Ctsl	-0.671684	5.1149	7.55299e-14	1.41381e-12
	Ankrd22	-0.814523	2.81936	7.5902e-14	1.41863e-12
	Ptpn22	-0.45404	5.53994	7.61614e-14	1.42133e-12
	Stk17b	-0.442124	7.02353	7.73632e-14	1.44159e-12
	Csrnp1	1.01357	4.30902	8.0922e-14	1.50564e-12
	Rpn1	0.329441	9.06444	9.45491e-14	1.75654e-12
	Stat3	0.368787	7.64524	9.54567e-14	1.77074e-12
	Slc16a1	0.551986	4.93674	9.65638e-14	1.7886e-12
	Enpp5	-0.867696	2.8861	1.00019e-13	1.84982e-12
	Tcp1	0.331265	8.2521	1.00593e-13	1.85766e-12
	Fam53b	-0.415719	5.51618	1.02852e-13	1.89655e-12
	Nop56	0.466839	7.02611	1.03623e-13	1.90793e-12
	Pik3ap1	0.626117	7.13034	1.05707e-13	1.94341e-12
	Dhcr24	-0.386646	7.98928	1.10542e-13	2.02928e-12
	Ica1l	-1.01929	3.05719	1.17485e-13	2.15354e-12
	Ccni	-0.405675	8.08973	1.27109e-13	2.32651e-12
	Tarm1	0.696213	5.80071	1.27907e-13	2.33766e-12
	Pink1	-0.504481	5.5542	1.31412e-13	2.39818e-12
	C1galt1	-0.606173	6.10995	1.33327e-13	2.42954e-12
	Dhrs7	-0.577358	4.89251	1.36388e-13	2.48165e-12
	Card6	-0.995703	2.69311	1.37045e-13	2.48995e-12
	Polr1b	0.474474	4.88583	1.40291e-13	2.5452e-12
	Stoml2	0.430291	5.67536	1.45138e-13	2.62927e-12
	Add1	-0.414085	8.16287	1.45824e-13	2.63404e-12
	Cct4	0.310827	7.42416	1.45827e-13	2.63404e-12
	Fam136a	0.590623	4.18499	1.48452e-13	2.67755e-12
	Smn1	0.536137	4.59552	1.52196e-13	2.74107e-12
	Reps2	-0.927464	3.64305	1.53125e-13	2.7538e-12
	Gpr55	-0.523772	4.48027	1.54899e-13	2.78165e-12
	Csf3r	-0.912773	7.3192	1.55268e-13	2.78424e-12
	Serpinb1a	-0.616905	7.21682	1.56408e-13	2.80063e-12
	Bnip3l	-0.673633	7.16756	1.66917e-13	2.98449e-12
	Tbl3	0.452837	5.30391	1.74685e-13	3.11886e-12
	Ulk2	-0.613019	4.64122	1.7679e-13	3.15191e-12
	Zfand4	-0.589756	4.32078	1.77662e-13	3.16289e-12
	Nrros	0.353707	7.6024	1.87563e-13	3.33436e-12
	Ccnh	0.488363	4.93224	1.92557e-13	3.41824e-12
	Slc30a4	2.1244	1.71077	2.02894e-13	3.59657e-12
	Kdm6b	-0.628732	6.84968	2.05897e-13	3.64459e-12
	Usb1	0.676643	5.74565	2.08845e-13	3.68789e-12
	Tars	0.387002	6.97902	2.0894e-13	3.68789e-12
	9130401M01Rik	0.724759	3.56623	2.13154e-13	3.75692e-12
	Aldh4a1	-0.417629	4.68712	2.17406e-13	3.82641e-12
	Lrrk2	-0.691796	7.24741	2.23725e-13	3.93203e-12
	Lrrc59	0.393928	7.44224	2.2792e-13	4.00007e-12
	Pdia6	0.308145	9.19231	2.34721e-13	4.1136e-12
	Cdk2	-0.332232	7.11076	2.47729e-13	4.33542e-12
	Adora2b	0.531788	5.37217	2.51651e-13	4.39785e-12
	Plekhg2	-0.809231	2.99948	2.55417e-13	4.45737e-12
	Per2	-0.612657	5.02056	2.58086e-13	4.49761e-12
	Dnajc2	0.39259	6.20899	2.67899e-13	4.66205e-12
	Ifih1	1.66974	4.73447	2.6995e-13	4.69114e-12
	Hspe1	0.774139	5.40342	2.91801e-13	5.06375e-12
	Il1f9	0.877879	5.78409	3.08666e-13	5.34891e-12
	Mpst	-0.420845	4.90384	3.13171e-13	5.41939e-12
	Junb	0.622025	6.21873	3.25353e-13	5.62233e-12
	Kif1a	2.61423	0.257633	3.33456e-13	5.75432e-12
	Rsl24d1	0.429467	5.57591	3.57482e-13	6.16035e-12
	Rab20	0.801182	4.21219	3.69505e-13	6.35867e-12
	Il27	1.53805	1.41129	3.77862e-13	6.49345e-12
	Phb2	0.430615	6.76219	3.84172e-13	6.59273e-12
	Impa2	-0.437908	6.62039	3.89151e-13	6.66893e-12
	Bop1	0.446875	6.26153	3.9843e-13	6.81851e-12
	Rnf34	0.524389	5.50043	4.19245e-13	7.1648e-12
	Igf1	-1.02786	3.01046	4.33398e-13	7.39645e-12
	Imp4	0.355971	5.87532	4.46432e-13	7.6084e-12
	Gmppb	0.464734	5.47565	4.61478e-13	7.85401e-12
	Asb13	1.48554	1.5537	4.68469e-13	7.96205e-12
	Ifi204	1.53227	5.59477	4.74039e-13	8.04567e-12
	Osbpl2	-0.402552	6.06596	4.79818e-13	8.13258e-12
	Pnkp	-0.345775	7.60691	4.91169e-13	8.31359e-12
	Mxd4	-0.386494	6.41458	4.92709e-13	8.32827e-12
	Rrp9	0.616492	5.20592	5.09501e-13	8.60035e-12
	Srm	0.547703	7.33681	5.71206e-13	9.62878e-12
	Polm	-0.535514	4.47447	5.80364e-13	9.76986e-12
	Arhgef4	-0.702557	3.87979	6.02288e-13	1.01251e-11
	Cmtm4	-0.670327	3.16756	6.1367e-13	1.03025e-11
	Gm19684	3.17555	-0.395569	6.26481e-13	1.05033e-11
	Bckdha	-0.489203	4.97204	6.33674e-13	1.06095e-11
	Ruvbl1	0.400728	5.566	6.43253e-13	1.07554e-11
	Wdr18	0.501574	5.1986	6.59043e-13	1.10045e-11
	Kcmf1	0.407936	5.87891	6.6964e-13	1.11664e-11
	Gpnmb	-0.715036	7.32848	6.94548e-13	1.15661e-11
	Nusap1	-0.338656	6.80001	6.97554e-13	1.16006e-11
	Slc11a1	1.09495	5.28781	8.28607e-13	1.37616e-11
	Pik3cb	-0.469559	6.76056	8.46251e-13	1.40357e-11
	Nod1	0.543733	5.49915	8.73237e-13	1.44639e-11
	Parp16	-1.34243	1.53578	8.93335e-13	1.4777e-11
	Psmb4	0.539433	7.20206	9.17137e-13	1.51505e-11
	Kif18b	-0.465479	6.04517	9.19482e-13	1.5169e-11
	Hdc	0.371307	8.99972	9.49279e-13	1.56397e-11
	Slc25a5	0.370132	8.49278	9.57526e-13	1.57546e-11
	Rnaset2b	0.483394	7.51206	9.75454e-13	1.60283e-11
	Tmsb10	0.899173	7.85009	9.852e-13	1.6167e-11
	Akr1c12	0.609779	4.42859	9.92909e-13	1.62719e-11
	Nrm	-0.47155	6.25904	1.03291e-12	1.6905e-11
	Incenp	-0.346165	7.36077	1.08361e-12	1.77085e-11
	Mgll	-0.378827	6.45624	1.08487e-12	1.77085e-11
	Bahcc1	-0.755848	4.68597	1.12506e-12	1.83404e-11
	Col5a1	-0.787301	4.22505	1.22898e-12	2.00082e-11
	Sgk1	-0.722997	3.62355	1.31714e-12	2.14152e-11
	Xkr8	0.722456	3.38573	1.33164e-12	2.15979e-11
	Tasl	1.04457	3.25587	1.33187e-12	2.15979e-11
	Gcnt2	-0.746877	3.7802	1.41619e-12	2.29352e-11
	Rgs11	-1.40526	2.50537	1.43555e-12	2.32183e-11
	Adsl	0.385591	5.64304	1.45603e-12	2.34998e-11
	Dusp5	0.622753	5.27406	1.45675e-12	2.34998e-11
	Manf	0.533981	7.98228	1.46479e-12	2.35987e-11
	Il27ra	1.68959	1.10369	1.48845e-12	2.39488e-11
	Ccnb2	-0.417259	6.75188	1.59419e-12	2.56167e-11
	Cdk19	-0.504564	6.01917	1.59728e-12	2.56331e-11
	Arhgef18	-0.451903	6.58878	1.64032e-12	2.62897e-11
	Rab5c	0.329943	8.07917	1.68035e-12	2.68964e-11
	Esyt2	-0.453268	6.74517	1.71607e-12	2.74328e-11
	Hipk1	-0.638072	8.12525	1.71888e-12	2.74422e-11
	Slc19a1	0.558575	4.28106	1.74008e-12	2.77448e-11
	Fam20c	1.03575	4.92481	2.00358e-12	3.19051e-11
	Plekhg3	-0.421895	6.41697	2.06598e-12	3.28565e-11
	Prdm1	1.44639	1.47123	2.08377e-12	3.30969e-11
	Fos	-0.77468	2.92128	2.12006e-12	3.36301e-11
	Map6	-1.05854	2.52297	2.16096e-12	3.4235e-11
	Clec12a	-0.454616	8.93235	2.29328e-12	3.62848e-11
	Madd	-0.346446	6.55667	2.31014e-12	3.65049e-11
	Rasgef1b	1.0909	3.19889	2.31954e-12	3.66067e-11
	Tmco4	0.902752	4.44769	2.34901e-12	3.70246e-11
	Sucnr1	3.54132	-0.583916	2.42771e-12	3.82164e-11
	Mpp6	0.512535	5.29478	2.51105e-12	3.9478e-11
	Ccng2	-0.63922	6.70098	2.56364e-12	4.02537e-11
	Gm49499	-1.06385	1.97137	2.59479e-12	4.06912e-11
	Cma1	2.20949	0.519727	2.79508e-12	4.36761e-11
	Mpp1	-0.358938	6.23799	2.79527e-12	4.36761e-11
	Epx	-0.288614	14.4822	2.79572e-12	4.36761e-11
	Clybl	-0.766241	3.18253	2.82994e-12	4.41548e-11
	Acss1	-0.426116	7.01304	2.96255e-12	4.61658e-11
	Slc3a2	0.412081	8.12768	2.98917e-12	4.6522e-11
	Narf	-0.538844	6.07415	3.05882e-12	4.75462e-11
	Calcoco1	-0.585991	4.48708	3.17212e-12	4.92455e-11
	Polr3d	0.644915	3.58884	3.19257e-12	4.95008e-11
	Lrrc1	0.43825	4.84782	3.28266e-12	5.0834e-11
	Cd24a	-0.326911	11.0635	3.36283e-12	5.20103e-11
	Fosl2	-0.599696	6.35639	3.49501e-12	5.39872e-11
	Wsb2	0.48194	5.67478	3.69493e-12	5.70042e-11
	Cct8	0.400328	7.85054	3.82035e-12	5.88657e-11
	Mrpl35	0.56234	4.33415	3.83366e-12	5.89973e-11
	Stim1	-0.378945	7.03134	3.86361e-12	5.93844e-11
	Ly6e	0.594024	11.2278	3.93504e-12	6.04073e-11
	Klc3	-1.0887	1.96462	4.0799e-12	6.25535e-11
	Trim24	-0.589437	4.56653	4.12574e-12	6.31779e-11
	Lman1	0.401902	7.22073	4.45954e-12	6.82051e-11
	Jaml	-0.877346	3.90328	4.58894e-12	7.00975e-11
	Aldh2	-0.3275	9.78396	4.67079e-12	7.12599e-11
	Psmb6	0.479199	6.41865	4.97601e-12	7.58229e-11
	Psmc6	0.402024	6.36856	5.22537e-12	7.95246e-11
	Ssr2	0.493199	7.74887	5.32385e-12	8.09238e-11
	Pkn1	-0.330209	8.55289	5.54823e-12	8.4231e-11
	Zfyve26	-0.537019	5.65187	6.01194e-12	9.1159e-11
	Cds2	-0.522514	7.80301	6.12422e-12	9.27478e-11
	Ncl	0.439851	9.54203	6.32693e-12	9.57006e-11
	Rmnd5a	-0.459172	6.6359	6.35104e-12	9.5948e-11
	Hmga1	0.421664	7.78718	6.69868e-12	1.01077e-10
	Tinagl1	-0.537479	4.68837	6.7961e-12	1.02422e-10
	Abtb1	-0.487344	6.35365	7.08892e-12	1.06705e-10
	Dgka	-0.46782	5.28051	7.10461e-12	1.06811e-10
	Cdan1	-0.372881	5.09242	7.5306e-12	1.13078e-10
	Tgm1	-0.419956	5.42043	7.70407e-12	1.15498e-10
	Chrm1	-0.853288	2.82476	7.71045e-12	1.15498e-10
	Vps26b	-0.405876	6.703	7.73828e-12	1.15775e-10
	Maml3	-0.642193	4.05168	7.83085e-12	1.17018e-10
	Mocos	-0.59974	5.11006	8.77539e-12	1.30974e-10
	Coa5	0.451098	7.18454	8.78714e-12	1.30992e-10
	Ndufs4	0.512683	4.85618	8.87605e-12	1.32158e-10
	Serbp1	0.314861	8.60597	9.08721e-12	1.3514e-10
	Cnn3	1.50044	1.4886	9.14544e-12	1.35842e-10
	Dock1	-0.762388	3.32823	9.4253e-12	1.39831e-10
	Wdr90	-0.507847	4.98236	9.80594e-12	1.45304e-10
	Pgap1	1.13229	2.5786	9.95547e-12	1.47343e-10
	Ddx60	1.58973	4.09197	1.07729e-11	1.59252e-10
	Aoah	0.425759	6.27289	1.11522e-11	1.64661e-10
	Cd5l	-2.43457	0.743204	1.13504e-11	1.67387e-10
	Nme2	0.508066	5.81516	1.18444e-11	1.74466e-10
	Nle1	0.642616	3.90128	1.20406e-11	1.77144e-10
	Dhrs9	-0.861108	3.81554	1.23765e-11	1.8187e-10
	Heca	-0.479529	5.54253	1.25111e-11	1.8363e-10
	Gars	0.285208	7.28636	1.25988e-11	1.84698e-10
	Snrpa1	0.509764	5.66792	1.26338e-11	1.84991e-10
	Ran	0.358063	8.53783	1.29582e-11	1.89518e-10
	Ms4a6b	1.39225	2.29546	1.31476e-11	1.92061e-10
	Ypel3	-0.723757	5.8481	1.32067e-11	1.92697e-10
	Tnip3	0.840883	2.48351	1.33483e-11	1.94532e-10
	Wdtc1	-0.334665	6.70089	1.33832e-11	1.94813e-10
	Crtc1	-0.478643	5.28134	1.34569e-11	1.95655e-10
	Flot2	-0.386665	6.95807	1.38223e-11	2.00731e-10
	Rnf114	0.524527	6.70636	1.53441e-11	2.22362e-10
	Eif3b	0.369388	8.05038	1.53477e-11	2.22362e-10
	Dusp2	1.21661	2.08698	1.58457e-11	2.29308e-10
	Psmd12	0.383937	6.01236	1.62588e-11	2.35012e-10
	Mpo	-0.663694	5.26893	1.63719e-11	2.36371e-10
	Mapk9	0.378943	5.36955	1.6405e-11	2.36572e-10
	Mdfic	0.654104	4.18809	1.67182e-11	2.40808e-10
	Kif15	-0.350418	6.70665	1.69803e-11	2.44299e-10
	Nuak2	0.495752	4.56684	1.70138e-11	2.44497e-10
	Rrp15	0.539738	4.42645	1.71044e-11	2.45514e-10
	C4b	0.667471	5.10905	1.81609e-11	2.60377e-10
	Polr2e	0.560807	5.27707	1.85527e-11	2.65685e-10
	Aatk	-0.455376	4.64242	1.85927e-11	2.65951e-10
	Dctd	0.790907	2.91554	1.87587e-11	2.68015e-10
	Ncapd3	-0.582591	6.60608	1.88529e-11	2.68894e-10
	Eepd1	-0.899554	3.16659	1.88637e-11	2.68894e-10
	Hax1	0.495073	5.55979	1.92917e-11	2.7468e-10
	Trim34a	1.03673	4.26631	1.95729e-11	2.78363e-10
	Pgr	-1.03393	4.03261	1.96096e-11	2.78565e-10
	Nufip1	0.567091	4.18223	2.02664e-11	2.87564e-10
	Cyp4v3	0.760256	3.57401	2.03236e-11	2.88046e-10
	Pdk1	-0.663587	5.84465	2.03789e-11	2.88498e-10
	Yars	0.391948	6.23683	2.08828e-11	2.95294e-10
	Slc6a12	1.16491	3.23339	2.11986e-11	2.99373e-10
	Pwp2	0.458114	4.89304	2.12196e-11	2.99373e-10
	Psmd1	0.367149	7.1571	2.13698e-11	3.01148e-10
	Capza2	0.397988	7.75771	2.19882e-11	3.09511e-10
	Gart	0.355777	6.56137	2.2453e-11	3.15695e-10
	Gbe1	-0.678631	4.90394	2.30219e-11	3.23326e-10
	Rpf2	0.542078	4.38398	2.40881e-11	3.37916e-10
	Ftsj3	0.380546	6.40015	2.45142e-11	3.43504e-10
	Mrps18b	0.592018	5.1919	2.48407e-11	3.47685e-10
	Timm8a1	0.578322	4.70658	2.69738e-11	3.77115e-10
	Ltv1	0.441762	5.4571	2.70311e-11	3.7749e-10
	Ifitm3	1.48713	6.28068	2.71413e-11	3.78602e-10
	Pdia3	0.303972	10.1784	2.71838e-11	3.78767e-10
	Ing1	-0.351799	5.96486	3.056e-11	4.25331e-10
	Cit	-0.575645	5.8723	3.12262e-11	4.34114e-10
	Ppp2r5a	-0.357258	8.13395	3.24824e-11	4.51071e-10
	Shmt1	0.485454	4.88387	3.28421e-11	4.55555e-10
	Ssr1	0.300205	8.17448	3.29027e-11	4.55885e-10
	Nars	0.333289	7.56923	3.30619e-11	4.57578e-10
	Ift80	-0.598904	4.57099	3.37813e-11	4.67013e-10
	Fam102b	-0.689571	4.029	3.39707e-11	4.69106e-10
	Gaa	0.374374	5.91212	3.43092e-11	4.73253e-10
	Rassf5	-0.334167	7.90448	3.45742e-11	4.76377e-10
	Rab38	0.837979	2.99512	3.48183e-11	4.79206e-10
	Mgat4a	0.599138	4.51171	3.59333e-11	4.94003e-10
	Washc2	-0.35116	6.85182	3.63247e-11	4.9883e-10
	Frat2	-0.560031	4.35919	3.65892e-11	5.01905e-10
	Mreg	0.993919	4.06526	3.69637e-11	5.0648e-10
	Bcl2l14	2.1819	0.330969	3.85891e-11	5.28167e-10
	Fzd4	-0.792858	2.63775	3.8636e-11	5.28225e-10
	Nos2	4.41488	1.83331	3.96544e-11	5.41549e-10
	Tnfrsf23	0.852832	4.06316	4.08988e-11	5.57928e-10
	Cxcl11	6.82469	-0.237327	4.09808e-11	5.58431e-10
	Prelid3b	0.439724	5.68557	4.1327e-11	5.6253e-10
	Atf5	0.773295	4.60809	4.2136e-11	5.72911e-10
	Trmt6	0.403566	4.9704	4.22337e-11	5.73609e-10
	Gnpnat1	0.520139	4.329	4.36322e-11	5.91953e-10
	Nol10	0.451547	4.60665	4.38594e-11	5.94384e-10
	Kif23	-0.424202	6.35508	4.54054e-11	6.14662e-10
	Nipal3	-0.388743	5.75139	4.5573e-11	6.15877e-10
	Aldh3a2	-0.658095	6.5739	4.55947e-11	6.15877e-10
	R3hdm4	-0.504422	7.10278	4.60151e-11	6.20877e-10
	Map4k2	-0.363872	7.4402	4.62451e-11	6.23301e-10
	Nbeal2	-0.412521	8.69275	4.75575e-11	6.40293e-10
	Ccdc86	0.607709	4.56544	4.84072e-11	6.50373e-10
	Adamts10	-0.486876	4.95683	4.84113e-11	6.50373e-10
	Col18a1	-1.5369	0.643349	4.9605e-11	6.6516e-10
	Pcmtd2	-0.570206	4.55886	4.96196e-11	6.6516e-10
	Gpr132	0.640618	4.51138	5.04619e-11	6.75719e-10
	Cables2	0.3793	6.23763	5.2515e-11	7.02452e-10
	Sqstm1	0.459324	8.39289	5.32733e-11	7.11826e-10
	Utp14a	0.447561	5.16979	5.39696e-11	7.20351e-10
	Gm5431	1.75342	2.28887	5.51433e-11	7.35224e-10
	Mettl16	0.434725	4.75881	5.61025e-11	7.47208e-10
	Bhlha15	0.481972	4.19818	5.64359e-11	7.50841e-10
	Akna	-0.377721	8.61249	5.78067e-11	7.68252e-10
	Ttc27	0.618088	3.82316	6.02044e-11	7.99258e-10
	Smpd3	-0.944352	2.25589	6.0934e-11	8.08078e-10
	Psmc5	0.570453	6.40575	6.10436e-11	8.08665e-10
	Utp4	0.404682	5.24098	6.19611e-11	8.1994e-10
	Mapk4	-0.631008	4.11427	6.35034e-11	8.39452e-10
	Rtcb	0.405328	7.00165	6.38266e-11	8.42824e-10
	Arhgap45	-0.32166	9.38703	6.43778e-11	8.49197e-10
	Ripk2	0.613937	4.1602	6.45014e-11	8.49921e-10
	Abca3	-0.698452	3.81728	6.58186e-11	8.66355e-10
	Cdk4	0.393084	7.08342	6.65447e-11	8.74981e-10
	Glrx3	0.386621	6.04389	6.85925e-11	9.00951e-10
	Ddx21	0.374002	7.44208	7.21175e-11	9.46246e-10
	Rrp12	0.370927	5.10523	7.64772e-11	1.00239e-09
	Nuf2	-0.348558	5.99436	7.72648e-11	1.01164e-09
	Adipor1	-0.280478	8.06213	7.7568e-11	1.01453e-09
	Zdhhc6	0.34217	6.05391	7.87912e-11	1.02944e-09
	Eif3d	0.349169	7.51937	8.07048e-11	1.05333e-09
	Efhd2	0.392233	7.24911	8.15778e-11	1.06361e-09
	Aldh6a1	-0.562107	3.50116	8.39866e-11	1.09386e-09
	Plxnb2	-0.739994	3.43068	9.13779e-11	1.18887e-09
	Atp6v1h	0.385127	5.76995	9.3543e-11	1.21576e-09
	Pxylp1	-0.439007	5.38094	9.47185e-11	1.22975e-09
	Cbx7	-0.599058	3.92497	9.50831e-11	1.23319e-09
	Pgm2l1	-0.688729	4.96072	9.68565e-11	1.25487e-09
	Ccr3	-0.574575	6.71601	9.7395e-11	1.26053e-09
	Uba5	0.39945	5.81594	9.83237e-11	1.27122e-09
	Mvb12b	-0.368991	6.76801	1.03815e-10	1.34082e-09
	Gpc3	-2.88708	-0.769261	1.10629e-10	1.42733e-09
	Aspm	-0.783973	5.82707	1.11594e-10	1.43828e-09
	Rcl1	0.470937	4.39998	1.11852e-10	1.44011e-09
	Prpf31	0.435406	6.46974	1.12957e-10	1.45283e-09
	Pgap6	-0.441921	4.75381	1.1492e-10	1.47654e-09
	Esco2	-0.532965	5.07932	1.2091e-10	1.55189e-09
	Vcp	0.326988	9.14772	1.2132e-10	1.55553e-09
	Hars	0.363564	6.21346	1.23349e-10	1.57992e-09
	Npr2	-0.532663	4.12839	1.25262e-10	1.60276e-09
	Flrt2	1.3167	1.52218	1.27873e-10	1.63448e-09
	Nudt5	0.33217	6.13106	1.29462e-10	1.65308e-09
	Usp14	0.327385	6.46035	1.33274e-10	1.7e-09
	Mrpl45	0.384839	5.90275	1.33619e-10	1.70265e-09
	Mrpl15	0.44934	4.9538	1.34831e-10	1.71632e-09
	Mrpl38	0.710697	4.1112	1.36415e-10	1.7347e-09
	Rnf31	0.390717	5.6273	1.41396e-10	1.79619e-09
	Stat6	-0.331945	7.68022	1.48745e-10	1.88761e-09
	Lbp	-0.731021	3.82789	1.49365e-10	1.89354e-09
	Osbpl5	-0.760986	3.48124	1.49816e-10	1.89731e-09
	Mlst8	-0.35314	5.9239	1.5251e-10	1.92945e-09
	Heatr3	0.433507	5.36983	1.53203e-10	1.93624e-09
	Cdk5r1	-0.6126	4.11431	1.5368e-10	1.94029e-09
	Ggct	0.808524	3.97478	1.54198e-10	1.94485e-09
	Chpf2	0.387793	6.40589	1.54839e-10	1.94983e-09
	Irs2	-0.53437	4.60449	1.54908e-10	1.94983e-09
	Kifc1	-0.404382	6.23427	1.55462e-10	1.95481e-09
	Nifk	0.402823	5.64297	1.56965e-10	1.97171e-09
	Slc6a8	-0.764411	2.2238	1.58992e-10	1.99514e-09
	Msl1	-0.284652	7.15895	1.64329e-10	2.06002e-09
	Mmp12	0.764188	5.57912	1.65806e-10	2.07643e-09
	Maml1	-0.391345	6.01175	1.70144e-10	2.1286e-09
	Eps8	1.25493	1.24167	1.71659e-10	2.1454e-09
	Atp6v0c	0.538876	8.50742	1.73759e-10	2.16945e-09
	Chdh	-0.494195	4.08769	1.7562e-10	2.19047e-09
	Lair1	0.454348	7.05311	1.76148e-10	2.19485e-09
	Mib2	-0.520629	4.34065	1.77613e-10	2.21088e-09
	Utp18	0.430435	5.05333	1.78483e-10	2.21947e-09
	Slc35b1	0.43363	6.27023	1.79138e-10	2.22537e-09
	Tmed5	0.460418	6.48081	1.7933e-10	2.22553e-09
	Zmiz2	0.354156	6.99927	1.80932e-10	2.24177e-09
	Ptx3	3.09661	-0.60261	1.81001e-10	2.24177e-09
	Eef1d	0.447654	6.93943	1.81242e-10	2.24251e-09
	Oit3	-0.475399	4.04918	1.81772e-10	2.24682e-09
	Grwd1	0.708973	4.29753	1.9153e-10	2.36507e-09
	Psmc2	0.376791	6.65761	1.9784e-10	2.44055e-09
	Tor3a	0.94671	5.0744	1.99312e-10	2.45626e-09
	Cct5	0.310298	8.16405	2.05583e-10	2.53102e-09
	Nhp2	0.652622	5.97914	2.0601e-10	2.53375e-09
	Psmb7	0.434759	6.40805	2.07168e-10	2.54548e-09
	Adm2	-0.613655	3.50338	2.17534e-10	2.67019e-09
	Myadm	-0.368289	8.16139	2.22766e-10	2.73144e-09
	Cct7	0.308972	8.05869	2.22966e-10	2.73144e-09
	Grb7	-0.786503	2.89664	2.23993e-10	2.74131e-09
	Zfp652	-0.548012	6.25838	2.2692e-10	2.77438e-09
	Gorasp2	0.285755	7.23294	2.44189e-10	2.98258e-09
	Hsp90b1	0.297396	11.0261	2.45385e-10	2.99269e-09
	Tpst1	0.826169	3.4628	2.45501e-10	2.99269e-09
	Plcb2	-0.401285	8.60243	2.52884e-10	3.07965e-09
	Oasl2	2.7418	6.41735	2.61835e-10	3.18553e-09
	Ddx39a	0.338403	7.09845	2.63459e-10	3.20215e-09
	Bmi1	0.53625	4.25472	2.72277e-10	3.30606e-09
	Nek9	-0.392298	6.80824	2.73092e-10	3.31272e-09
	Mydgf	0.463876	6.24683	2.77561e-10	3.36362e-09
	Mov10	0.954869	4.10961	2.78756e-10	3.37481e-09
	Chp1	-0.279108	6.91934	2.82387e-10	3.41541e-09
	Egr1	1.34872	4.75555	2.848e-10	3.44124e-09
	Fzd2	-0.897948	2.16803	2.92169e-10	3.52683e-09
	Slc37a3	0.766411	2.70508	2.9939e-10	3.61049e-09
	Numa1	-0.414543	7.72144	3.3208e-10	4.0008e-09
	Txn1	0.555624	7.888	3.39266e-10	4.0834e-09
	Snx5	0.298602	7.10338	3.41718e-10	4.10417e-09
	Slc9a9	-1.36625	1.30074	3.41801e-10	4.10417e-09
	Vma21	0.354934	4.79006	3.41986e-10	4.10417e-09
	Farsb	0.392004	5.82999	3.44803e-10	4.13396e-09
	Entpd5	-0.515058	5.41769	3.48476e-10	4.17396e-09
	Actn1	-0.355358	7.06797	3.49296e-10	4.17972e-09
	Wdr74	0.53651	5.00886	3.52393e-10	4.21271e-09
	Trim30b	0.837979	4.69998	3.52979e-10	4.21565e-09
	Hk1	0.322426	8.71467	3.6065e-10	4.30311e-09
	Ndufaf4	0.714267	3.50171	3.64313e-10	4.34262e-09
	Pglyrp2	-0.732402	2.79233	3.64748e-10	4.34363e-09
	Hyou1	0.328325	8.96393	3.77094e-10	4.48634e-09
	Zc3h4	-0.39001	6.83579	3.79269e-10	4.50787e-09
	Sh3bp2	0.41851	5.61713	3.85977e-10	4.5832e-09
	Slc12a6	-0.552903	7.30563	3.8686e-10	4.58928e-09
	Mkln1	-0.319944	6.56403	3.90318e-10	4.62586e-09
	Mrps34	0.623044	4.05857	4.08447e-10	4.83609e-09
	Myc	0.381585	6.949	4.17824e-10	4.94239e-09
	Ccrl2	1.21688	5.04478	4.323e-10	5.10874e-09
	Ufm1	0.413739	5.54672	4.3299e-10	5.112e-09
	Yif1b	0.426358	5.82476	4.47116e-10	5.27375e-09
	Gpr35	1.29192	2.12972	4.5115e-10	5.31627e-09
	Mast3	-0.370024	7.31028	4.62237e-10	5.44173e-09
	Bysl	0.508444	5.15967	4.84381e-10	5.697e-09
	Inhba	1.40121	4.42532	5.1592e-10	6.06218e-09
	Pes1	0.293428	6.7896	5.23595e-10	6.14652e-09
	Slc35e1	-0.363857	7.26804	5.25111e-10	6.15848e-09
	Rassf2	-0.368632	6.7832	5.33082e-10	6.24605e-09
	Nt5c2	-0.323301	6.13653	5.34436e-10	6.25598e-09
	Ifi211	2.12336	3.49076	5.39232e-10	6.30616e-09
	Trim16	-0.463145	4.69827	5.52213e-10	6.45187e-09
	Tiam2	-0.694734	3.5466	5.54845e-10	6.4765e-09
	Bzw2	0.432731	5.09967	5.66155e-10	6.60229e-09
	Dnajb11	0.361304	8.03209	5.79094e-10	6.74683e-09
	Slc25a4	0.368357	5.5107	5.95918e-10	6.93631e-09
	Acpp	-0.874425	6.33703	6.11224e-10	7.10778e-09
	Shmt2	0.404074	7.18423	6.1504e-10	7.14544e-09
	Mndal	1.40468	2.72741	6.19541e-10	7.19098e-09
	Epsti1	1.57341	3.45594	6.27983e-10	7.28213e-09
	Tmem68	0.454079	4.87112	6.31966e-10	7.31885e-09
	Rnf43	-0.632208	3.74513	6.32333e-10	7.31885e-09
	Gstt1	3.52337	-1.15466	6.52177e-10	7.54149e-09
	Ipmk	-0.413169	5.61234	6.5523e-10	7.56972e-09
	Scfd1	0.41388	5.60282	6.67487e-10	7.70413e-09
	Vdr	1.78755	0.365509	6.71596e-10	7.74433e-09
	Tmem104	-0.314715	6.09767	6.82722e-10	7.86529e-09
	Sumf2	0.550594	3.80367	6.84342e-10	7.87662e-09
	Suclg1	0.348404	6.26608	6.91015e-10	7.94604e-09
	Rtp4	3.2645	4.54846	7.02466e-10	8.07021e-09
	Mpeg1	0.648109	8.48971	7.22861e-10	8.2968e-09
	Ypel2	-1.11578	1.42238	7.8525e-10	9.00454e-09
	L1cam	-0.605998	4.23711	7.90967e-10	9.0617e-09
	Slc31a1	0.3901	5.80843	7.95976e-10	9.11065e-09
	Tph1	4.76006	-1.09255	8.00088e-10	9.14925e-09
	Apex1	0.573159	5.41704	8.08765e-10	9.23993e-09
	Tgfb1	0.396015	8.34585	8.3521e-10	9.53326e-09
	Rdh12	-0.712976	4.23459	8.63116e-10	9.8427e-09
	Eif1ax	0.404576	6.42794	8.7152e-10	9.92938e-09
	Cd180	0.654316	4.51993	8.99776e-10	1.02419e-08
	Las1l	0.370308	5.21178	9.31468e-10	1.05929e-08
	Tmed9	0.362209	7.7872	9.51803e-10	1.08142e-08
	Gm47571	1.54418	1.18917	9.62365e-10	1.09242e-08
	Lmtk2	-0.503291	6.19861	9.9794e-10	1.13176e-08
	Crot	-0.417126	5.18561	1.0046e-09	1.13827e-08
	Rab11fip1	-0.438423	6.19896	1.01975e-09	1.15438e-08
	Tsr1	0.321912	5.91764	1.02426e-09	1.15842e-08
	Ccl4	2.0849	5.46945	1.02654e-09	1.15994e-08
	Cdc34	0.399671	6.37656	1.03347e-09	1.16671e-08
	Plekha3	0.376496	5.23849	1.03682e-09	1.16942e-08
	Htra2	0.540747	5.0961	1.04576e-09	1.17843e-08
	Lyn	0.301487	7.26212	1.05065e-09	1.18286e-08
	Ptger2	0.829611	2.98562	1.09462e-09	1.23124e-08
	Nuak1	-1.80917	0.185811	1.10202e-09	1.23845e-08
	Adcy9	-1.02395	2.61513	1.11364e-09	1.25037e-08
	Ptprv	-0.723017	3.50486	1.13315e-09	1.27112e-08
	Man2b1	-0.290575	10.5145	1.19547e-09	1.33982e-08
	Hspa1a	3.23359	1.57033	1.22135e-09	1.36758e-08
	Nab1	0.417512	5.99111	1.30142e-09	1.45592e-08
	Tmem38a	-0.662651	3.33129	1.32282e-09	1.47852e-08
	Atp5g1	0.576543	6.66366	1.35991e-09	1.5186e-08
	Nop16	0.596089	4.97649	1.41783e-09	1.58186e-08
	Ftl1	0.505591	11.7141	1.42384e-09	1.58713e-08
	Micall1	-0.413064	6.00369	1.43239e-09	1.59523e-08
	Ddx1	0.357411	6.51764	1.44046e-09	1.60278e-08
	3110082I17Rik	0.520122	3.68949	1.5426e-09	1.71487e-08
	Tpx2	-0.286171	7.44836	1.56777e-09	1.7413e-08
	Mthfd1	0.306411	6.04364	1.59102e-09	1.76553e-08
	St3gal2	-0.488761	4.55292	1.59353e-09	1.76616e-08
	Snx8	0.464804	4.26184	1.59444e-09	1.76616e-08
	Prmt7	0.477234	5.00197	1.59724e-09	1.76768e-08
	Tmc8	-0.337613	5.16708	1.60206e-09	1.77143e-08
	Cnnm2	-0.491384	4.25614	1.61153e-09	1.78031e-08
	Foxo3	-0.379507	6.77355	1.62435e-09	1.79287e-08
	Rras	0.862404	3.87489	1.64621e-09	1.81455e-08
	Magohb	0.765786	3.89412	1.64692e-09	1.81455e-08
	Gm20390	0.596746	6.85846	1.68777e-09	1.8579e-08
	Prmt5	0.368778	5.69912	1.70388e-09	1.87396e-08
	Kntc1	-0.482645	6.0098	1.71218e-09	1.88142e-08
	Psmd2	0.261972	7.88833	1.74671e-09	1.91766e-08
	Inpp4a	-0.490241	4.48615	1.75552e-09	1.92562e-08
	Svil	-0.50892	6.33763	1.76507e-09	1.93439e-08
	Adar	0.595839	6.68472	1.83869e-09	2.01328e-08
	Lratd2	0.605617	5.61296	1.87267e-09	2.04868e-08
	Bard1	-0.372105	4.49628	1.87685e-09	2.05144e-08
	Carnmt1	0.363889	5.28072	1.9073e-09	2.08288e-08
	Wdhd1	-0.361336	5.78111	1.91955e-09	2.09441e-08
	Nedd4l	-0.444421	5.65116	1.92938e-09	2.10328e-08
	Hspbp1	0.519795	4.47339	1.93494e-09	2.10749e-08
	Psd	1.08647	1.71581	1.97916e-09	2.15375e-08
	Sh3tc1	0.793304	3.11182	2.0299e-09	2.20703e-08
	Hes1	1.36733	0.517848	2.05415e-09	2.23143e-08
	Tspan4	0.576899	3.43059	2.11117e-09	2.29136e-08
	Arg2	0.678525	3.48637	2.12403e-09	2.3033e-08
	Lyar	0.579004	5.46146	2.12714e-09	2.30464e-08
	Grk6	-0.246125	8.35137	2.14762e-09	2.32481e-08
	9130008F23Rik	1.97908	0.0655591	2.21894e-09	2.39991e-08
	Ak2	0.456096	7.67828	2.2552e-09	2.43699e-08
	Pnp	0.450067	7.10601	2.2786e-09	2.46013e-08
	Osm	0.423465	5.22666	2.32383e-09	2.50678e-08
	Il12rb2	0.67004	4.09033	2.33058e-09	2.51187e-08
	Ahsa1	0.368976	6.76382	2.34939e-09	2.52994e-08
	Mrps10	0.527806	4.34617	2.35148e-09	2.52999e-08
	Wdr77	0.376219	5.92809	2.42426e-09	2.60602e-08
	Rnf44	-0.354001	6.99287	2.49612e-09	2.68094e-08
	Mrpl12	0.572212	5.59367	2.51206e-09	2.69572e-08
	Crat	-0.416542	5.40624	2.51619e-09	2.69781e-08
	Usp49	-0.531156	4.07046	2.51946e-09	2.69898e-08
	Cspg4	-3.07339	-1.20467	2.5613e-09	2.74143e-08
	Cstb	0.700885	5.93368	2.62427e-09	2.80641e-08
	Sumo1	0.373639	6.26517	2.63099e-09	2.80899e-08
	Zbtb39	-0.671102	3.80948	2.63123e-09	2.80899e-08
	Lct	-1.19531	1.96995	2.64261e-09	2.81871e-08
	Nisch	-0.468811	7.29456	2.64932e-09	2.82343e-08
	Clec4b2	0.670358	3.01391	2.65546e-09	2.82754e-08
	Psat1	0.26376	7.8431	2.67078e-09	2.84141e-08
	Slc27a1	-0.800774	2.82717	2.68925e-09	2.8586e-08
	Thra	-0.5815	3.5953	2.75167e-09	2.92178e-08
	Sec61a1	0.285683	8.61879	2.75341e-09	2.92178e-08
	Aatf	0.490768	4.40656	2.77434e-09	2.94002e-08
	Slc35b4	-0.45552	5.39897	2.77535e-09	2.94002e-08
	Sppl2a	0.52472	6.44441	2.81005e-09	2.97423e-08
	Mrgpra2b	-0.569816	3.84486	2.89628e-09	3.06288e-08
	Rrp1b	0.365366	5.56212	2.93077e-09	3.09671e-08
	Appl2	-0.705776	3.62742	2.9432e-09	3.10719e-08
	Jup	-0.490248	4.53659	2.96952e-09	3.1323e-08
	Mrpl16	0.608703	4.20129	2.99286e-09	3.15423e-08
	Tkt	-0.26961	10.4099	3.00985e-09	3.16909e-08
	Apol7e	2.26829	0.505298	3.01208e-09	3.16909e-08
	Pimreg	-0.546487	4.83012	3.02298e-09	3.17786e-08
	Rarg	-0.373205	5.04968	3.03019e-09	3.18273e-08
	Ly75	1.14488	2.43721	3.03548e-09	3.18558e-08
	Ptpru	-0.685813	2.61354	3.04122e-09	3.1889e-08
	Wdr46	0.461623	4.97824	3.05688e-09	3.2006e-08
	Cbx2	-0.574494	3.82377	3.05756e-09	3.2006e-08
	Adrm1	0.42411	6.51426	3.06333e-09	3.20394e-08
	Atp5b	0.262664	9.46078	3.08509e-09	3.22397e-08
	Cystm1	-0.719196	3.79591	3.11683e-09	3.25439e-08
	Lrba	-0.697504	5.06817	3.21149e-09	3.3504e-08
	Tfdp2	-0.54092	4.08835	3.27069e-09	3.40929e-08
	Kit	-0.594134	4.6747	3.37331e-09	3.51329e-08
	Psmc1	0.383626	6.69355	3.45924e-09	3.59976e-08
	Klhl24	-0.611142	5.83184	3.46577e-09	3.60352e-08
	Fam160b1	-0.426836	5.71309	3.67565e-09	3.81854e-08
	Btbd2	-0.576852	3.66444	3.7672e-09	3.91036e-08
	Brcc3	0.438038	4.9427	3.77331e-09	3.91342e-08
	Pprc1	0.341061	5.78635	3.7765e-09	3.91345e-08
	Cdkn1b	-0.480282	6.10085	3.879e-09	4.01631e-08
	Psmd14	0.297071	6.64936	3.88607e-09	4.02026e-08
	Traf3ip2	1.26632	0.980365	3.9646e-09	4.09808e-08
	Aph1b	-0.810994	2.67738	4.01109e-09	4.14267e-08
	Chchd3	0.318398	5.47064	4.07348e-09	4.2036e-08
	Psen2	0.499385	5.21276	4.10056e-09	4.22802e-08
	Mxd3	-0.729255	3.80134	4.21905e-09	4.34657e-08
	Ticrr	-0.499923	5.35092	4.31282e-09	4.43947e-08
	Emc7	0.354883	5.69234	4.39254e-09	4.51778e-08
	Pwwp3a	-0.411621	5.82172	4.46269e-09	4.58612e-08
	Llph	0.46842	5.7695	4.62375e-09	4.74769e-08
	Map2k6	-0.954956	2.11504	4.68237e-09	4.80389e-08
	Osbpl9	-0.274393	7.38342	4.79108e-09	4.91135e-08
	Fgd3	-0.251527	7.05116	4.81652e-09	4.93335e-08
	Hsd17b12	0.288448	6.53292	4.82676e-09	4.93974e-08
	Wdr36	0.31695	5.75822	4.84143e-09	4.95067e-08
	Pld1	-0.502098	5.09134	4.89529e-09	4.99887e-08
	Scnn1a	-1.22449	2.44485	4.89666e-09	4.99887e-08
	Trim26	0.641456	4.43018	4.92494e-09	5.0236e-08
	Scarb2	0.354938	5.45802	4.94798e-09	5.04294e-08
	Slfn2	0.422192	7.89524	5.04893e-09	5.1416e-08
	Txnl1	0.410037	6.29557	5.18951e-09	5.28042e-08
	Sbf1	-0.330486	7.91457	5.35052e-09	5.43977e-08
	Stat2	0.664484	6.68865	5.39133e-09	5.47676e-08
	Oas1b	1.67425	2.47157	5.44836e-09	5.53015e-08
	Tomm20	0.439182	6.29761	5.50569e-09	5.58376e-08
	Ifi27	1.03999	5.10266	5.55635e-09	5.63052e-08
	Ola1	0.400228	5.64911	5.56828e-09	5.638e-08
	Nudcd2	0.423154	5.35401	5.69415e-09	5.754e-08
	Tnfrsf26	0.366335	5.49233	5.70087e-09	5.754e-08
	Cdkn3	-0.421738	4.80109	5.70174e-09	5.754e-08
	Sphk1	2.69293	-0.159469	5.70281e-09	5.754e-08
	Clip2	0.425324	4.85796	5.7061e-09	5.754e-08
	Eef2k	-0.271304	8.59367	5.71384e-09	5.75624e-08
	Plekhm1	-0.322569	5.91036	5.71763e-09	5.75624e-08
	Cisd2	0.318565	5.94257	5.82661e-09	5.86119e-08
	Pls3	-1.15404	0.8021	5.87804e-09	5.90813e-08
	Nqo2	-0.348726	6.70544	5.93186e-09	5.95737e-08
	Pycard	0.401835	6.17059	6.22903e-09	6.25075e-08
	Sec13	0.321723	7.00586	6.26992e-09	6.28668e-08
	Bco1	1.38263	0.745512	6.42667e-09	6.43864e-08
	Trio	0.601248	4.97675	6.48564e-09	6.49246e-08
	Ctdsp2	-0.405685	7.43306	6.61507e-09	6.61667e-08
	Sdf2l1	0.375435	7.88936	6.66759e-09	6.66382e-08
	Arhgap25	-0.285801	6.20372	6.70295e-09	6.69375e-08
	Mxd1	-0.379233	8.21094	6.74816e-09	6.73347e-08
	Gfod1	-0.479399	7.1	6.75615e-09	6.73601e-08
	H2-Eb2	-3.22211	-0.449456	6.85172e-09	6.82579e-08
	Cep164	-0.399109	5.89571	6.87889e-09	6.84566e-08
	Peli2	-0.464141	5.0921	6.88273e-09	6.84566e-08
	Psmg3	0.586372	3.92734	6.97599e-09	6.93285e-08
	Htr7	2.08646	-0.5667	7.07017e-09	7.02081e-08
	Iffo2	-0.594351	3.30407	7.35081e-09	7.29363e-08
	Eif2b3	0.524837	3.55513	7.39476e-09	7.33136e-08
	Ret	-1.21466	1.14517	7.63889e-09	7.56733e-08
	Psma1	0.379724	7.10105	7.90564e-09	7.82531e-08
	Snd1	0.299124	7.96837	7.92737e-09	7.84056e-08
	Rell1	-0.381845	5.67915	8.10948e-09	8.01426e-08
	Ssh2	-0.538618	6.96568	8.25572e-09	8.15227e-08
	Crebrf	-0.539613	5.19299	8.30853e-09	8.19788e-08
	Trim30d	2.18312	3.63858	8.61517e-09	8.49366e-08
	Psmb2	0.450884	6.63539	8.68325e-09	8.55396e-08
	Tmem39a	0.327351	5.67446	8.74029e-09	8.60331e-08
	Cpd	-0.465201	8.3092	8.77964e-09	8.63518e-08
	Bccip	0.477645	5.04416	8.82889e-09	8.67671e-08
	Cxcr4	-0.344554	8.60069	8.91229e-09	8.75173e-08
	AC120557.1	0.365829	5.28142	9.12845e-09	8.95688e-08
	Csnk1e	-0.282244	7.05688	9.35192e-09	9.16888e-08
	Dnmt1	-0.303921	8.1652	9.38286e-09	9.19193e-08
	Pwwp2b	0.752812	2.75944	9.54581e-09	9.34417e-08
	Abca1	-0.964132	2.73581	9.63792e-09	9.42687e-08
	Ankrd37	-0.65027	3.38631	9.74509e-09	9.52417e-08
	Fpgs	0.621167	3.82294	1.00054e-08	9.77091e-08
	Mylk3	-0.411081	5.7304	1.0052e-08	9.80864e-08
	Rad21	-0.391341	8.02697	1.00827e-08	9.83087e-08
	Camk2g	-0.335819	6.39194	1.01112e-08	9.85082e-08
	Ddx18	0.300635	5.88173	1.03356e-08	1.00615e-07
	Npc2	0.3227	8.51982	1.06211e-08	1.03314e-07
	Chn2	0.502817	4.28993	1.07818e-08	1.04794e-07
	Atg9a	-0.270831	7.03247	1.08411e-08	1.05288e-07
	Drg2	0.323732	5.18797	1.09574e-08	1.06334e-07
	Trex1	0.947182	5.21877	1.12458e-08	1.09048e-07
	Galnt7	0.446978	5.25827	1.15198e-08	1.11617e-07
	Ube2a	0.363351	6.15294	1.15374e-08	1.117e-07
	Numb	-0.378164	6.01872	1.16337e-08	1.12544e-07
	Naa50	0.305303	6.97713	1.17257e-08	1.13345e-07
	Aph1c	-0.703705	2.96017	1.17943e-08	1.1388e-07
	Neto2	-0.491077	4.11403	1.17994e-08	1.1388e-07
	Nans	0.29594	6.60304	1.21084e-08	1.16771e-07
	Hdac4	-0.366942	5.40777	1.25066e-08	1.20517e-07
	Ctso	0.5861	3.56877	1.25379e-08	1.20725e-07
	Gpx1	0.381146	8.93896	1.26121e-08	1.21345e-07
	Kctd10	-0.238832	7.5309	1.26917e-08	1.22016e-07
	Deptor	-1.4019	0.500802	1.27017e-08	1.22018e-07
	Snx25	-0.419799	5.04953	1.27604e-08	1.22486e-07
	Taok2	-0.362474	6.47732	1.28042e-08	1.22811e-07
	Rtkn2	-0.839087	2.3761	1.28966e-08	1.23602e-07
	Map1lc3b	-0.305447	6.94222	1.31666e-08	1.26092e-07
	Yif1a	0.36428	5.16595	1.33387e-08	1.27641e-07
	Il16	-0.343871	6.6697	1.35445e-08	1.2951e-07
	Arf4	0.319897	6.69818	1.36044e-08	1.29982e-07
	Psme3	0.263441	7.36048	1.4011e-08	1.33764e-07
	Rnasel	-0.449067	6.96888	1.51259e-08	1.44297e-07
	Ranbp1	0.542467	6.68711	1.51399e-08	1.44319e-07
	Zfp646	-0.449242	5.89126	1.51818e-08	1.44607e-07
	Ppp1r14b	0.644098	6.21654	1.52914e-08	1.45539e-07
	Bcat1	1.08759	1.98189	1.53464e-08	1.4595e-07
	Cklf	-0.382265	5.29404	1.54588e-08	1.46906e-07
	Rnf26	-0.294843	6.8171	1.55203e-08	1.47377e-07
	Ntmt1	0.607129	3.26349	1.55853e-08	1.47881e-07
	Kdelr2	0.329774	6.24236	1.57083e-08	1.48887e-07
	Smyd2	0.475316	4.29634	1.57154e-08	1.48887e-07
	Mthfsl	0.644628	3.89659	1.57478e-08	1.4908e-07
	Lbh	-0.418935	5.43834	1.61212e-08	1.52498e-07
	Ahnak2	-1.63024	1.40894	1.63694e-08	1.54728e-07
	Ywhag	0.28389	8.21782	1.64053e-08	1.54949e-07
	Espl1	-0.389757	6.25502	1.64949e-08	1.55676e-07
	Glt28d2	-1.193	0.840515	1.65901e-08	1.56455e-07
	Slc29a1	0.325147	5.53253	1.66334e-08	1.56744e-07
	Cldn15	-0.721599	2.54772	1.6774e-08	1.57949e-07
	Fam167a	1.48959	0.490183	1.71968e-08	1.61807e-07
	Serp1	0.324414	8.34943	1.73059e-08	1.6271e-07
	Ahdc1	0.494859	4.15849	1.73831e-08	1.63312e-07
	Rnf144b	-0.399716	7.60263	1.74668e-08	1.63973e-07
	Plp2	-0.436754	8.32826	1.75474e-08	1.64605e-07
	Ddx27	0.284084	5.96339	1.80294e-08	1.68998e-07
	Pim3	0.557317	5.16317	1.80803e-08	1.69347e-07
	Lpar5	-1.59434	0.917536	1.83433e-08	1.71681e-07
	Scpep1	0.528087	4.1465	1.84718e-08	1.72752e-07
	Slc24a3	0.527171	3.56079	1.86094e-08	1.73908e-07
	Prdx3	0.335137	5.7603	1.87297e-08	1.749e-07
	Txn2	0.422828	6.56026	1.87543e-08	1.74998e-07
	Jak2	0.39802	8.22175	1.88382e-08	1.75648e-07
	Them6	0.652319	3.26429	1.89506e-08	1.76563e-07
	Notch1	-0.533304	7.20874	1.89989e-08	1.7688e-07
	Eif3i	0.338884	6.67193	1.9369e-08	1.8019e-07
	Rab19	1.10628	1.23133	2.0134e-08	1.87166e-07
	Fgr	0.285879	7.16563	2.03449e-08	1.88985e-07
	Yy2	1.0511	2.26801	2.03711e-08	1.89061e-07
	Dynll1	0.337756	6.93099	2.03837e-08	1.89061e-07
	Got1	0.55779	4.32884	2.08577e-08	1.93312e-07
	AB124611	-0.307902	7.71489	2.16398e-08	2.00411e-07
	Tnfsf12	-0.759772	2.26874	2.17008e-08	2.00826e-07
	Myl4	3.60089	-1.22587	2.18005e-08	2.01597e-07
	Morf4l2	0.275657	7.54851	2.18187e-08	2.01615e-07
	Map7d1	0.297258	6.72508	2.20169e-08	2.03295e-07
	Dnajc28	-0.720464	2.21087	2.28317e-08	2.10661e-07
	Cfap298	0.615054	3.05894	2.30801e-08	2.12795e-07
	Sash1	-0.83505	1.79733	2.35123e-08	2.16618e-07
	Cdc7	-0.528238	4.43321	2.5245e-08	2.32408e-07
	Sytl3	-1.32929	0.893847	2.53604e-08	2.33297e-07
	Tmem131l	-0.313703	6.48121	2.55387e-08	2.34762e-07
	Vars	0.262106	7.77168	2.57755e-08	2.36763e-07
	Nupr1	0.939893	2.28479	2.58187e-08	2.36984e-07
	Ift57	0.460955	4.33285	2.5906e-08	2.37609e-07
	Fam107b	-0.316209	9.18917	2.59347e-08	2.37696e-07
	Cd300lb	-0.313941	7.55611	2.60443e-08	2.38524e-07
	Nek8	-0.604715	3.00071	2.64516e-08	2.42075e-07
	Psmc4	0.380245	6.65542	2.66841e-08	2.44022e-07
	Bnip3	-0.639807	7.05454	2.71745e-08	2.48323e-07
	Crybg3	-0.587571	3.76515	2.76192e-08	2.52201e-07
	Mab21l3	3.59928	-0.868564	2.76445e-08	2.52246e-07
	Ncor1	-0.503467	8.04286	2.79139e-08	2.54516e-07
	Pafah2	-0.29321	5.35069	2.87342e-08	2.61803e-07
	Rmi2	0.534117	4.28619	2.92482e-08	2.6629e-07
	Maff	0.728944	3.28507	2.93014e-08	2.66578e-07
	Mrpl3	0.323185	4.81062	2.93658e-08	2.66968e-07
	Tfe3	0.342303	5.51531	2.93935e-08	2.67023e-07
	H2bc21	-0.814168	2.19656	3.02038e-08	2.74184e-07
	Krt83	-1.86003	-0.112039	3.0737e-08	2.78735e-07
	Zfp706	0.27953	6.39069	3.07503e-08	2.78735e-07
	Cd177	-0.554017	5.61856	3.10468e-08	2.81217e-07
	Ppp1r21	0.342365	5.55966	3.12654e-08	2.8299e-07
	Sec11a	0.321611	6.46619	3.13343e-08	2.83406e-07
	Ell	-0.325419	5.34886	3.13969e-08	2.83681e-07
	Lbr	-0.3231	8.5636	3.14106e-08	2.83681e-07
	Abcc3	-0.893713	1.59395	3.15713e-08	2.84925e-07
	Eng	0.706894	2.42891	3.21167e-08	2.89636e-07
	Chd3	-0.32008	6.85379	3.28178e-08	2.95743e-07
	Tmem176b	-0.769938	2.70592	3.30675e-08	2.97776e-07
	Map3k8	0.856374	2.59575	3.36535e-08	3.02833e-07
	Nutf2-ps1	0.451208	5.63771	3.37001e-08	3.03031e-07
	Setd6	0.792981	2.66912	3.41526e-08	3.06878e-07
	Zfyve27	-0.3093	6.21432	3.49005e-08	3.1337e-07
	Nus1	0.291407	6.33608	3.51409e-08	3.15299e-07
	Spag5	-0.394228	6.13231	3.56221e-08	3.19386e-07
	Polr2g	0.405566	5.2804	3.56594e-08	3.19488e-07
	Psmb3	0.463958	6.75568	3.58708e-08	3.2115e-07
	Smpd1	-0.3409	5.79122	3.69948e-08	3.30974e-07
	Thoc1	0.382295	5.07808	3.77077e-08	3.37108e-07
	Ehbp1	-0.627179	3.10764	3.88125e-08	3.46735e-07
	Chil3	0.547662	9.57901	3.90077e-08	3.48227e-07
	Stil	-0.490212	5.21532	3.99208e-08	3.56121e-07
	Cct2	0.231148	8.30877	4.00969e-08	3.57435e-07
	Tnfrsf1b	0.908561	8.17857	4.07183e-08	3.62712e-07
	Agbl5	-0.452579	3.83723	4.07738e-08	3.62946e-07
	Atp11a	-0.482525	6.60899	4.1147e-08	3.66004e-07
	Wdr81	-0.313996	5.7168	4.25624e-08	3.78323e-07
	Klf13	-0.374501	7.78787	4.30118e-08	3.82043e-07
	Lrp4	-0.539356	5.99335	4.40971e-08	3.91401e-07
	Nol6	0.32858	5.87519	4.43901e-08	3.93719e-07
	Phka2	-0.320918	5.49297	4.49841e-08	3.98702e-07
	Zscan29	-0.368964	5.23659	4.50794e-08	3.9926e-07
	Smarca2	-0.431755	6.17598	4.6183e-08	4.08742e-07
	Slirp	0.622521	4.06187	4.63019e-08	4.09502e-07
	Ap1s2	-0.31904	6.27669	4.67831e-08	4.13462e-07
	Insl6	2.20275	-0.073275	4.80697e-08	4.24529e-07
	Tef	-0.421251	5.6055	4.84425e-08	4.27517e-07
	Nrg4	-0.697862	2.51226	4.88092e-08	4.30446e-07
	Nol11	0.339591	5.10731	4.93856e-08	4.35219e-07
	Tbc1d24	-0.559821	4.90532	4.94427e-08	4.35412e-07
	Ddx56	0.424345	5.28972	4.96637e-08	4.37047e-07
	Dcps	0.408867	4.87408	4.97143e-08	4.37182e-07
	Ugdh	-0.327935	5.64962	5.02094e-08	4.41222e-07
	Gab3	-0.664545	2.79231	5.0417e-08	4.42673e-07
	Tigar	0.813026	2.03301	5.04461e-08	4.42673e-07
	Senp7	-0.440008	4.52465	5.05178e-08	4.42989e-07
	Cntrob	-0.506422	3.73069	5.076e-08	4.44797e-07
	Clec2d	0.505331	5.39919	5.15636e-08	4.51519e-07
	Trim12c	0.329081	6.44023	5.17672e-08	4.52981e-07
	Ndufab1	0.464926	5.08744	5.22906e-08	4.57238e-07
	Fam98b	0.362953	5.06732	5.23451e-08	4.57391e-07
	1700020L24Rik	-0.617505	4.91644	5.3091e-08	4.63582e-07
	Il18r1	-1.11452	2.10253	5.33092e-08	4.65147e-07
	Snrpd3	0.454312	6.15267	5.33455e-08	4.65147e-07
	Grpel1	0.372081	5.61283	5.39927e-08	4.70459e-07
	Vdac2	0.276198	7.97154	5.41915e-08	4.71859e-07
	Coro7	-0.316333	7.55251	5.47801e-08	4.76649e-07
	Atrn	-0.512057	7.42504	5.51466e-08	4.795e-07
	Msr1	0.91111	3.39145	5.56305e-08	4.83368e-07
	Cep152	-0.384136	4.88375	5.58077e-08	4.84567e-07
	Cd84	-0.391471	7.79661	5.60733e-08	4.86532e-07
	Mrpl17	0.416353	4.74479	5.61475e-08	4.86835e-07
	Rnf144a	-0.464049	5.31174	5.62745e-08	4.87311e-07
	Ide	0.315629	6.30601	5.62812e-08	4.87311e-07
	Per3	-0.741163	3.14716	5.80444e-08	5.02226e-07
	Gpsm2	-0.384569	5.02899	5.81477e-08	5.02768e-07
	Pole	-0.448919	5.81052	5.86625e-08	5.06865e-07
	Hspa4	0.24472	7.62355	6.05569e-08	5.22868e-07
	Polr2c	0.440339	5.40081	6.11498e-08	5.2762e-07
	Naa20	0.402222	4.46745	6.54658e-08	5.64466e-07
	Atp2c1	-0.356163	6.46792	6.5784e-08	5.66814e-07
	Fam174b	0.371041	4.93507	6.59532e-08	5.67877e-07
	Tmem147	0.515943	5.04388	6.66368e-08	5.73364e-07
	Dock11	-0.400082	7.12639	6.86632e-08	5.90389e-07
	Gabbr1	-0.718372	5.82588	7.26517e-08	6.24249e-07
	Ccdc102a	0.865061	2.24328	7.2786e-08	6.2497e-07
	Utp6	0.307017	5.79276	7.32648e-08	6.28645e-07
	Gpatch4	0.547329	4.32388	7.34106e-08	6.29459e-07
	Rbck1	0.334398	7.2064	7.35659e-08	6.30354e-07
	P2ry13	1.10194	1.93747	7.43618e-08	6.36733e-07
	C1ra	0.649527	2.92681	7.64939e-08	6.54536e-07
	Fbl	0.510513	6.78405	7.72387e-08	6.60452e-07
	Npy	-1.59826	0.307635	7.91519e-08	6.76344e-07
	Lsg1	0.330303	5.22443	7.99026e-08	6.82129e-07
	Emg1	0.413071	5.99453	7.99391e-08	6.82129e-07
	Spata5	0.415956	4.08014	8.37562e-08	7.14208e-07
	Zfp945	1.2711	0.548326	8.39645e-08	7.15491e-07
	Cth	1.15543	1.8524	8.45695e-08	7.2015e-07
	Ccdc186	-0.513551	4.93915	8.50059e-08	7.23369e-07
	Isg15	2.3241	4.57826	8.54458e-08	7.26612e-07
	Strap	0.30593	6.66983	8.56686e-08	7.28007e-07
	H3f3b	0.288849	8.91095	8.63401e-08	7.3321e-07
	Rae1	0.320132	6.00558	8.64301e-08	7.3347e-07
	4930453N24Rik	0.323752	6.38474	8.85424e-08	7.5088e-07
	Polr3e	0.395111	5.13489	8.92867e-08	7.56674e-07
	Ppan	0.48876	5.82861	9.16741e-08	7.76374e-07
	Cd320	0.847137	2.18076	9.20497e-08	7.79023e-07
	Asf1b	-0.280107	6.53345	9.21706e-08	7.79513e-07
	Ciapin1	0.350505	5.76311	9.22502e-08	7.79653e-07
	Cyb5r4	-0.265057	8.05734	9.29445e-08	7.84984e-07
	Cmpk2	1.35176	6.49053	9.43088e-08	7.95963e-07
	Mrpl54	0.545408	4.94119	9.79098e-08	8.25793e-07
	Lin28a	-0.287598	5.26767	1.02756e-07	8.66076e-07
	Bmf	0.46472	3.93269	1.05805e-07	8.9117e-07
	Epas1	-1.36709	0.737096	1.06851e-07	8.99364e-07
	Gm38271	1.31845	1.03408	1.07781e-07	9.06578e-07
	Farsa	0.361432	6.86038	1.09131e-07	9.17308e-07
	Pus7l	0.559782	3.23975	1.09234e-07	9.17554e-07
	Tex15	-1.57476	0.167294	1.09492e-07	9.19092e-07
	Arhgef11	-0.463282	5.29521	1.106e-07	9.27767e-07
	BC035044	0.797309	3.11141	1.11652e-07	9.35952e-07
	Gm5150	-1.18076	0.840712	1.12357e-07	9.40927e-07
	Prss57	-0.277577	7.47658	1.12397e-07	9.40927e-07
	Cfb	1.69226	1.9641	1.14019e-07	9.53858e-07
	9830107B12Rik	-0.482412	5.2156	1.14355e-07	9.5602e-07
	Prx	-0.871004	1.4054	1.15301e-07	9.6328e-07
	Eif1ad	0.257062	6.00938	1.21104e-07	1.01108e-06
	Ctdspl	-0.511209	4.14078	1.21378e-07	1.01269e-06
	Psme2b	1.22104	2.64891	1.22656e-07	1.02265e-06
	Gtf2f2	0.386746	4.95895	1.23656e-07	1.0301e-06
	Pdia4	0.237398	8.8571	1.23715e-07	1.0301e-06
	Ncaph	-0.270493	6.17499	1.24642e-07	1.03712e-06
	Map3k15	-0.806872	2.8468	1.26167e-07	1.0491e-06
	Dpm1	0.485156	4.43822	1.26722e-07	1.05301e-06
	Stap1	0.277654	6.02995	1.27942e-07	1.06243e-06
	Glipr1	0.288183	8.1048	1.29996e-07	1.07877e-06
	Spryd7	0.590605	3.0424	1.30534e-07	1.08251e-06
	Ago4	-0.537614	3.4215	1.32867e-07	1.10112e-06
	Scn1b	0.726202	2.57789	1.34425e-07	1.11328e-06
	Lpxn	0.577231	3.59779	1.35238e-07	1.11927e-06
	Tufm	0.376325	5.81978	1.35332e-07	1.1193e-06
	Sgo2a	-0.370802	5.25314	1.35615e-07	1.12089e-06
	Smtn	-0.557029	4.16482	1.3589e-07	1.12241e-06
	C2cd5	-0.335084	6.11958	1.36874e-07	1.12908e-06
	Rps6ka1	-0.234875	9.14481	1.3688e-07	1.12908e-06
	Abcc2	-0.568351	4.54818	1.37037e-07	1.12962e-06
	Cast	-0.311189	7.32363	1.37674e-07	1.13411e-06
	Jun	0.658301	5.07617	1.39551e-07	1.14881e-06
	Tfdp1	-0.267936	8.60777	1.42763e-07	1.17448e-06
	Mis18bp1	-0.386468	4.95702	1.46826e-07	1.20709e-06
	Hmg20a	-0.372963	5.02445	1.47021e-07	1.2079e-06
	Stambpl1	0.521811	3.49807	1.48773e-07	1.22148e-06
	Nmd3	0.352896	5.02163	1.4967e-07	1.22803e-06
	Rcc2	0.268977	8.25405	1.49861e-07	1.22878e-06
	Nab2	0.430032	4.83087	1.51649e-07	1.24262e-06
	Stard3nl	0.458724	3.70622	1.5243e-07	1.24819e-06
	Tbx6	-1.25471	1.42128	1.53241e-07	1.254e-06
	2610001J05Rik	0.353015	5.12188	1.53963e-07	1.25908e-06
	Hdac10	-0.42192	4.08032	1.54994e-07	1.26667e-06
	Map3k9	-0.706894	5.44442	1.56326e-07	1.27672e-06
	Atp13a1	0.28066	6.65537	1.56931e-07	1.28081e-06
	Rdm1	-1.05666	1.20241	1.5748e-07	1.28444e-06
	Cd86	0.809743	1.84052	1.58001e-07	1.28785e-06
	Nefh	0.72368	2.06645	1.59296e-07	1.29755e-06
	Tsc22d3	-0.329774	5.30864	1.59593e-07	1.29911e-06
	Cdk7	0.336189	4.72325	1.59895e-07	1.30071e-06
	Exoc3l4	1.64752	0.0908336	1.61483e-07	1.31276e-06
	Idh3a	0.320708	5.92282	1.62305e-07	1.31858e-06
	Ube2f	0.354467	5.58455	1.62641e-07	1.32045e-06
	Pitpna	0.278868	8.07641	1.63475e-07	1.3261e-06
	Lat2	0.35299	5.84023	1.63552e-07	1.3261e-06
	Ube2n	0.26008	6.58977	1.66805e-07	1.35159e-06
	Rnf115	0.302825	5.9493	1.67257e-07	1.35436e-06
	Mroh6	-1.31364	1.10843	1.67497e-07	1.35542e-06
	Mindy2	-0.504432	6.10807	1.67943e-07	1.35815e-06
	Dennd5a	-0.378511	7.76678	1.69012e-07	1.3659e-06
	Arhgap4	-0.283645	8.41552	1.73349e-07	1.40003e-06
	Stag3	-0.820267	2.425	1.74223e-07	1.40617e-06
	Myh9	-0.358918	11.0596	1.75231e-07	1.41338e-06
	Edem2	0.302843	6.59424	1.77296e-07	1.42911e-06
	Cfdp1	0.395279	5.66233	1.79544e-07	1.44628e-06
	Chid1	0.384081	4.9074	1.80159e-07	1.4503e-06
	Atxn7l1	-0.460518	5.5623	1.80805e-07	1.45455e-06
	Ppp5c	0.32272	6.02629	1.825e-07	1.46724e-06
	Git2	-0.249191	7.25827	1.85884e-07	1.49347e-06
	Ndrg3	-0.287046	5.18437	1.86424e-07	1.49602e-06
	Zfp831	-0.879548	3.8579	1.86443e-07	1.49602e-06
	Rgs12	-0.441059	4.70967	1.87453e-07	1.50315e-06
	Lpp	1.05159	3.71848	1.88237e-07	1.50846e-06
	Pum3	0.32141	6.17242	1.88913e-07	1.5129e-06
	Selenow	0.830655	4.21673	1.91048e-07	1.52868e-06
	Dlgap5	-0.327964	6.38757	1.91131e-07	1.52868e-06
	Atp11b	-0.532236	8.39587	1.91969e-07	1.53438e-06
	Rgp1	-0.279322	7.42786	1.93228e-07	1.54345e-06
	Mrpl32	0.424753	4.31413	1.94602e-07	1.55343e-06
	Nemp1	-0.432183	4.77062	1.95696e-07	1.56115e-06
	Gpr137b	-0.373567	4.995	1.96909e-07	1.56902e-06
	Klc4	-0.420899	3.91846	1.96996e-07	1.56902e-06
	Prr11	-0.34979	5.73238	1.97063e-07	1.56902e-06
	Anxa7	0.273655	6.61963	2.00015e-07	1.5915e-06
	C130050O18Rik	-0.38508	4.35878	2.01294e-07	1.60065e-06
	Ctu2	0.54079	4.79856	2.01527e-07	1.60148e-06
	Trerf1	-0.340491	6.41914	2.01712e-07	1.60191e-06
	Ubtf	0.283602	7.18535	2.03316e-07	1.61362e-06
	Carns1	-0.986149	3.07461	2.07275e-07	1.64398e-06
	Brip1	-0.427945	4.95643	2.0855e-07	1.65304e-06
	Jak3	0.426462	5.0558	2.10168e-07	1.6648e-06
	Spint1	1.93456	0.707042	2.12675e-07	1.68358e-06
	Plgrkt	0.436607	5.49074	2.14273e-07	1.69451e-06
	Coq10b	0.367044	4.49104	2.14416e-07	1.69451e-06
	Cep128	-0.356696	5.86136	2.14467e-07	1.69451e-06
	Cln3	-0.358003	6.51184	2.16584e-07	1.70925e-06
	Nudt9	0.529436	4.27985	2.1661e-07	1.70925e-06
	Nubp2	0.347788	5.88883	2.17484e-07	1.71506e-06
	Psmd11	0.267018	6.43085	2.18703e-07	1.72358e-06
	Polg	-0.268178	6.62729	2.22444e-07	1.75194e-06
	Lman2	0.231419	8.23162	2.23223e-07	1.75696e-06
	Gcsh	0.525582	3.89696	2.26329e-07	1.77995e-06
	Gdf11	-0.59319	2.70871	2.26432e-07	1.77995e-06
	Chordc1	0.299427	5.78447	2.27454e-07	1.78685e-06
	Sertad1	0.405798	4.48441	2.32122e-07	1.82236e-06
	Map4k4	-0.35187	5.72464	2.3404e-07	1.83626e-06
	Anxa11	-0.248083	8.3476	2.35175e-07	1.844e-06
	Plpp5	0.370693	4.72814	2.38706e-07	1.86992e-06
	Kif14	-0.507604	5.41629	2.38784e-07	1.86992e-06
	Neil3	-0.41236	5.41694	2.4072e-07	1.88328e-06
	Cnnm3	-0.422896	4.31407	2.40794e-07	1.88328e-06
	Eif3g	0.458314	6.46127	2.45759e-07	1.92089e-06
	Tmbim6	0.293813	9.27843	2.46164e-07	1.92284e-06
	Tubgcp6	-0.377653	5.46288	2.48142e-07	1.93707e-06
	Cbx8	-0.479366	3.946	2.4918e-07	1.94257e-06
	Pan2	-0.465423	4.93364	2.49306e-07	1.94257e-06
	Pik3ip1	-0.553356	3.15152	2.49317e-07	1.94257e-06
	Pxn	-0.235122	8.36091	2.50157e-07	1.94734e-06
	Cd14	1.19346	7.03553	2.50245e-07	1.94734e-06
	Nub1	0.298105	6.84966	2.50782e-07	1.9503e-06
	Hk2	-0.374522	8.06026	2.5259e-07	1.96312e-06
	Arid2	-0.537485	6.62133	2.53091e-07	1.96579e-06
	Timm9	0.677307	3.83248	2.54354e-07	1.97435e-06
	Gadd45b	0.917424	5.39238	2.55063e-07	1.97862e-06
	Zpr1	0.335614	5.57647	2.56684e-07	1.98994e-06
	Cd300a	0.2901	6.12582	2.57706e-07	1.99661e-06
	Tmem106a	0.62357	3.10223	2.61573e-07	2.02531e-06
	Csgalnact1	-0.51795	4.81967	2.6204e-07	2.02765e-06
	Stt3a	0.276132	8.3853	2.66751e-07	2.06282e-06
	Rnaseh1	0.411314	3.88781	2.72831e-07	2.10852e-06
	Elovl5	-0.260444	7.12902	2.74567e-07	2.12061e-06
	Kdm4a	-0.267485	7.06873	2.78832e-07	2.15221e-06
	Pus7	0.500323	4.40243	2.91116e-07	2.24562e-06
	Emc6	0.486251	5.00544	2.91317e-07	2.24578e-06
	Zmym3	-0.413025	5.28025	2.9186e-07	2.24856e-06
	Rangrf	0.80932	2.79477	2.93812e-07	2.26219e-06
	Pot1b	0.431945	5.17676	2.94898e-07	2.26914e-06
	Coro6	-2.54661	-0.868559	2.96749e-07	2.28196e-06
	Tmem94	-0.239639	5.92262	2.99772e-07	2.30377e-06
	Zdhhc3	-0.264647	7.27666	3.00255e-07	2.30605e-06
	Rnase6	0.331123	5.41872	3.02052e-07	2.31842e-06
	Utp11	0.441544	5.13171	3.07701e-07	2.36031e-06
	Ptprs	-0.356562	6.53366	3.08698e-07	2.36649e-06
	Fam102a	-0.284605	6.5022	3.08976e-07	2.36716e-06
	Igfbp4	-0.647504	5.11705	3.12657e-07	2.39388e-06
	Nol12	0.401415	4.79106	3.1405e-07	2.40305e-06
	Eif2b1	0.3931	5.05462	3.14924e-07	2.40825e-06
	Dnaja1	0.265805	7.41606	3.15153e-07	2.40851e-06
	Ppm1n	2.12927	-0.0349723	3.22299e-07	2.46157e-06
	Zfp395	-0.51889	5.12288	3.22493e-07	2.46157e-06
	Apobr	-0.316731	8.07109	3.23791e-07	2.46995e-06
	Mapk13	-0.63122	4.26394	3.30406e-07	2.51886e-06
	Caskin2	-0.554475	3.02673	3.33135e-07	2.5381e-06
	Plekhn1	-0.497406	4.36842	3.34073e-07	2.54368e-06
	Mfsd7a	1.19768	1.83713	3.40193e-07	2.58869e-06
	Oaf	0.300724	6.3851	3.40543e-07	2.58976e-06
	Mettl7a1	-0.266767	5.39484	3.40769e-07	2.58989e-06
	Phc2	0.405324	5.87965	3.41393e-07	2.59152e-06
	Tk2	-0.367296	4.83497	3.41403e-07	2.59152e-06
	Klf5	-0.313368	5.54338	3.47826e-07	2.63866e-06
	Cenpf	-0.638055	6.43647	3.51278e-07	2.66211e-06
	Diablo	0.349096	4.42971	3.51347e-07	2.66211e-06
	Tyk2	0.357011	7.01885	3.52085e-07	2.66606e-06
	Mettl1	0.440168	4.15835	3.52912e-07	2.67069e-06
	Elp5	0.400427	5.13524	3.53719e-07	2.67466e-06
	Sin3a	-0.328339	6.64049	3.53868e-07	2.67466e-06
	Capn2	-0.303526	6.11997	3.56322e-07	2.69156e-06
	Gps1	0.294244	5.89309	3.72983e-07	2.81569e-06
	Cep72	-0.587155	3.29624	3.81665e-07	2.87947e-06
	Nedd9	-0.378229	6.55426	3.83493e-07	2.8915e-06
	Arid5a	0.355902	4.89473	3.92459e-07	2.9573e-06
	Stab1	-0.464081	4.27641	4.00988e-07	3.01974e-06
	Abce1	0.300798	7.13042	4.03079e-07	3.03363e-06
	Fth1	0.683209	10.4253	4.09775e-07	3.08216e-06
	Acadl	0.279394	6.31939	4.10218e-07	3.08361e-06
	Celsr1	-0.433888	5.19956	4.10472e-07	3.08365e-06
	Srp68	0.283837	6.85259	4.10952e-07	3.08538e-06
	Ccr2	0.527402	4.3099	4.15422e-07	3.11705e-06
	Cad	0.27529	6.61119	4.16349e-07	3.12211e-06
	2900026A02Rik	-1.21371	0.580257	4.17108e-07	3.12591e-06
	Itgb5	-0.523386	4.08756	4.17978e-07	3.13053e-06
	Fbxo3	-0.271239	6.05308	4.21293e-07	3.15346e-06
	Faah	0.398691	5.13201	4.25916e-07	3.18613e-06
	Sema7a	-0.413705	5.67379	4.29422e-07	3.20847e-06
	Kdm3a	-0.455551	6.6944	4.29548e-07	3.20847e-06
	Adam15	0.324234	6.70201	4.29681e-07	3.20847e-06
	Cebpa	-0.4377	3.95608	4.31165e-07	3.21762e-06
	Selenos	0.329505	6.71462	4.3714e-07	3.26024e-06
	Dennd3	-0.346528	5.68316	4.45665e-07	3.32182e-06
	Man2a2	-0.325586	7.47675	4.53335e-07	3.37695e-06
	Zcchc10	0.421942	3.59636	4.54383e-07	3.38272e-06
	Nup93	0.273565	5.92029	4.55086e-07	3.38592e-06
	Batf	0.505805	3.96854	4.56667e-07	3.39563e-06
	Phf11b	1.94194	1.9158	4.60662e-07	3.42328e-06
	Plaa	0.285819	6.26755	4.64946e-07	3.45305e-06
	Ppp1r3b	-0.499008	4.90779	4.71358e-07	3.49857e-06
	Prkacb	-0.356831	6.72216	4.72108e-07	3.50051e-06
	Gpn1	0.401232	4.53575	4.72185e-07	3.50051e-06
	Depdc1a	-0.421557	4.37493	4.77617e-07	3.53865e-06
	Wdr75	0.317257	5.05159	4.78195e-07	3.54082e-06
	Emp1	-0.79383	2.77677	4.79663e-07	3.54862e-06
	Naa15	0.279082	6.72545	4.79822e-07	3.54862e-06
	Cst7	0.301011	7.39863	4.82863e-07	3.56897e-06
	Dus1l	0.282366	5.57383	4.86206e-07	3.59154e-06
	Pias3	-0.340404	4.48988	4.98228e-07	3.67815e-06
	Cd53	0.308123	9.07309	5.02146e-07	3.70486e-06
	Atp6v0d2	0.556665	3.4377	5.03027e-07	3.70915e-06
	AC084822.1	-0.890628	2.17218	5.05419e-07	3.72457e-06
	Rab37	-0.298681	6.4778	5.22501e-07	3.84816e-06
	Serpinb9	1.31728	2.67698	5.24971e-07	3.86405e-06
	Erp44	0.314258	7.00808	5.32504e-07	3.91717e-06
	Lima1	-0.499399	3.79694	5.33831e-07	3.92459e-06
	Nxpe4	-0.704594	1.90441	5.3443e-07	3.92666e-06
	Mipep	0.44431	4.05823	5.36977e-07	3.94303e-06
	Cox7a2l	-0.268419	7.16739	5.39833e-07	3.96166e-06
	Rpl7l1	0.24404	6.9786	5.54043e-07	4.06353e-06
	Rad23b	0.254926	7.26022	5.55541e-07	4.0721e-06
	Pold2	0.307103	5.46169	5.6422e-07	4.13327e-06
	Vldlr	-0.559405	5.44527	5.69236e-07	4.16659e-06
	Vwa5a	0.437262	5.35234	5.69442e-07	4.16659e-06
	Adap1	0.331365	6.4624	5.70361e-07	4.17085e-06
	Ssbp2	-0.33379	4.7077	5.71594e-07	4.1774e-06
	Ttll3	-0.628323	3.74716	5.73293e-07	4.18734e-06
	Tmem64	-0.37094	5.57107	5.74391e-07	4.19288e-06
	Cyc1	0.295954	6.34127	5.75236e-07	4.19658e-06
	Ddb2	-0.605409	3.50482	5.77789e-07	4.21272e-06
	Ctps	0.306301	5.27171	5.78659e-07	4.21658e-06
	Glrx	0.365238	7.04573	6.04472e-07	4.40208e-06
	Pnpla6	-0.373748	5.03253	6.12429e-07	4.4574e-06
	Cpt1a	-0.30589	6.28078	6.198e-07	4.50839e-06
	Dock5	-0.31774	7.55456	6.2396e-07	4.53599e-06
	Tbc1d9b	-0.226668	7.77536	6.249e-07	4.54016e-06
	Enoph1	0.421598	4.23906	6.30256e-07	4.57639e-06
	Serf1	1.14949	1.51333	6.31932e-07	4.58586e-06
	Mrps7	0.399504	5.03883	6.33918e-07	4.59758e-06
	Tmem251	0.375648	4.46347	6.35515e-07	4.60646e-06
	Abcf2	0.273424	6.35807	6.36546e-07	4.61123e-06
	Clns1a	0.294543	5.8962	6.41082e-07	4.64138e-06
	Nip7	0.433901	4.8004	6.44447e-07	4.66301e-06
	Scaper	-0.516739	3.56136	6.46567e-07	4.67561e-06
	Itpr3	-0.448455	6.43652	6.50437e-07	4.70085e-06
	Ctrl	1.92752	-0.439049	6.5282e-07	4.71487e-06
	Pif1	-0.407476	4.85675	6.53138e-07	4.71487e-06
	Dgat1	-0.51036	6.46704	6.67148e-07	4.81162e-06
	Ifi208	1.90983	0.536688	6.67319e-07	4.81162e-06
	Tusc2	0.418708	4.41965	6.69017e-07	4.82105e-06
	Coq5	0.395495	4.18241	6.764e-07	4.87142e-06
	Psmd8	0.295851	6.83887	6.8028e-07	4.89469e-06
	Tmem41a	0.78363	1.85638	6.80422e-07	4.89469e-06
	Vezf1	-0.295253	6.33837	6.84611e-07	4.92196e-06
	Amdhd2	0.380169	5.22405	6.87612e-07	4.94067e-06
	Cnih4	0.459494	4.58084	6.92102e-07	4.97004e-06
	Fry	-0.536707	5.62693	6.95569e-07	4.99204e-06
	Rwdd1	0.448801	5.22512	6.99166e-07	5.01494e-06
	Dnah8	-0.660858	5.41532	7.05811e-07	5.05967e-06
	Plscr3	0.36534	4.79421	7.115e-07	5.0975e-06
	Polr2h	0.557283	3.79252	7.13428e-07	5.10836e-06
	4933434E20Rik	0.381926	5.1534	7.14772e-07	5.11502e-06
	Il17ra	-0.287909	7.05651	7.15971e-07	5.12064e-06
	Rars2	0.348842	4.41851	7.24974e-07	5.18203e-06
	Pdgfb	-1.0656	1.69707	7.26273e-07	5.18832e-06
	Apaf1	-0.37906	7.14806	7.46672e-07	5.33097e-06
	Mroh2a	-0.611909	3.28278	7.5172e-07	5.36392e-06
	Sat1	-0.324423	7.16998	7.54682e-07	5.38195e-06
	Prdx1	0.474934	7.85678	7.63266e-07	5.44003e-06
	Letm2	-1.1149	0.871203	7.69328e-07	5.48008e-06
	Eif6	0.407369	6.56502	7.72974e-07	5.50288e-06
	Kif20a	-0.299448	6.68716	7.78491e-07	5.53897e-06
	Gtf2h1	0.285713	5.74466	7.89599e-07	5.61478e-06
	Gemin5	0.337073	5.42799	8.13668e-07	5.78261e-06
	Cdk8	0.377642	4.75828	8.17867e-07	5.80911e-06
	Carm1	0.347066	5.21496	8.23533e-07	5.846e-06
	Wnt11	-1.81123	-0.28399	8.29873e-07	5.88763e-06
	Setd2	-0.372039	6.81721	8.32123e-07	5.9002e-06
	Pmaip1	0.449988	5.30403	8.40767e-07	5.95808e-06
	Ndrg1	-0.596359	5.43548	8.48484e-07	6.00932e-06
	Bola3	0.539495	3.21457	8.56551e-07	6.06299e-06
	Slfn8	1.53472	4.79819	8.6465e-07	6.1152e-06
	Pga5	-0.757705	1.91499	8.64915e-07	6.1152e-06
	Srsf10	0.283153	6.47454	8.72405e-07	6.16345e-06
	Ankrd44	-0.40189	7.83083	8.72736e-07	6.16345e-06
	Tlr9	1.07091	3.01499	8.91087e-07	6.28946e-06
	Bcl2l11	0.423355	5.27423	8.9406e-07	6.30685e-06
	Aqp9	-0.282037	6.62899	9.03567e-07	6.37027e-06
	Tifab	0.667987	2.83172	9.11459e-07	6.42226e-06
	Itgal	-0.305573	7.37561	9.27652e-07	6.53263e-06
	Brpf3	-0.365736	4.90312	9.34139e-07	6.57458e-06
	Nlrp3	0.462319	5.50716	9.44834e-07	6.64607e-06
	Tomm70a	0.260332	6.69323	9.48633e-07	6.669e-06
	Arrb1	-0.504795	7.85423	9.50061e-07	6.67524e-06
	Srp19	0.402088	5.56693	9.75863e-07	6.85264e-06
	Pop1	0.316179	5.24071	9.77406e-07	6.85959e-06
	Cybb	-0.397645	9.11318	9.80658e-07	6.8785e-06
	Hp1bp3	-0.282009	8.03712	9.93528e-07	6.96483e-06
	Neb	-1.44126	2.14323	9.98064e-07	6.99266e-06
	Atf6b	0.263173	6.96866	1.00231e-06	7.01841e-06
	Lamp1	0.259715	9.64801	1.00715e-06	7.04834e-06
	Armc6	0.55161	3.33614	1.0156e-06	7.10343e-06
	Hyls1	-0.448481	4.16108	1.0311e-06	7.20779e-06
	Rrp7a	0.320261	6.09772	1.03265e-06	7.21452e-06
	C1qb	0.502194	4.43946	1.03777e-06	7.24623e-06
	Serinc5	-0.401734	5.24011	1.0418e-06	7.27029e-06
	Rab1a	0.249483	7.18858	1.04286e-06	7.27359e-06
	Slc28a2	-0.316597	5.15142	1.04465e-06	7.28194e-06
	Tomm40	0.393047	5.89775	1.05554e-06	7.3537e-06
	Dpagt1	0.280705	5.66333	1.07153e-06	7.46088e-06
	Slc16a3	-0.273607	8.52075	1.0773e-06	7.49686e-06
	Slc12a4	0.433785	3.44834	1.08696e-06	7.55986e-06
	Trim62	-1.04614	0.645277	1.0889e-06	7.56909e-06
	Ncf1	0.22285	10.4172	1.09624e-06	7.61584e-06
	Wdyhv1	0.518663	4.43569	1.10231e-06	7.65368e-06
	Prc1	-0.268211	6.92645	1.12747e-06	7.82396e-06
	Dohh	0.438918	4.94685	1.12921e-06	7.83168e-06
	Ruvbl2	0.277796	6.37478	1.13421e-06	7.86192e-06
	Ank	-0.686502	2.77986	1.14879e-06	7.95856e-06
	Trp53	0.280136	7.04993	1.15081e-06	7.96807e-06
	Cdv3	0.217185	7.38069	1.16416e-06	8.05603e-06
	Aup1	0.378555	7.125	1.16597e-06	8.064e-06
	Filip1l	1.27953	2.87094	1.17731e-06	8.13793e-06
	Gas6	-2.11704	-0.533771	1.19728e-06	8.27131e-06
	Kif13b	-0.502598	5.13928	1.20356e-06	8.31005e-06
	Alg9	0.380952	4.80597	1.20539e-06	8.31805e-06
	St8sia4	-0.605094	5.37867	1.20837e-06	8.33398e-06
	Dsn1	-0.32538	4.30089	1.22105e-06	8.41675e-06
	Nubp1	0.319132	5.25727	1.22403e-06	8.43258e-06
	Atad3a	0.307972	5.24731	1.23183e-06	8.48159e-06
	Guk1	0.509811	4.24256	1.26031e-06	8.67287e-06
	Aven	0.522341	3.23773	1.27286e-06	8.75433e-06
	Fgd4	-0.53262	7.0643	1.27373e-06	8.75545e-06
	Postn	-1.46101	2.79775	1.29153e-06	8.87289e-06
	Bhlhe41	-1.2757	0.500146	1.29327e-06	8.87994e-06
	Gna12	-0.253574	7.09288	1.29894e-06	8.9139e-06
	Mrps18a	0.468118	4.63506	1.30071e-06	8.92108e-06
	Smndc1	0.27298	5.64203	1.30608e-06	8.95296e-06
	Ssb	0.32887	7.29807	1.30811e-06	8.95764e-06
	Tbcb	0.47156	5.60532	1.30821e-06	8.95764e-06
	Pcnt	-0.383559	6.44878	1.31819e-06	9.021e-06
	Cept1	0.309332	5.88325	1.32727e-06	9.0781e-06
	Qtrt1	0.584674	3.21551	1.33655e-06	9.13174e-06
	Riok2	0.361432	4.28241	1.33659e-06	9.13174e-06
	Yrdc	0.344028	4.52619	1.34411e-06	9.17809e-06
	Exosc3	0.39417	4.9941	1.34932e-06	9.20856e-06
	Zfp41	-0.573923	3.75634	1.3527e-06	9.22658e-06
	Ddx25	-1.20283	0.748523	1.3536e-06	9.2276e-06
	Cyp4f18	-0.297914	8.50406	1.35479e-06	9.23064e-06
	Xpo6	-0.24096	7.00777	1.38528e-06	9.43316e-06
	Ndufaf3	0.425137	4.36576	1.38674e-06	9.43456e-06
	Dusp12	0.761324	2.81257	1.38701e-06	9.43456e-06
	Slc7a5	0.261769	6.88036	1.39287e-06	9.46924e-06
	Rcc1l	0.508977	3.73417	1.39486e-06	9.47752e-06
	Ptpn18	0.525029	5.63287	1.39931e-06	9.50253e-06
	Zfp335	-0.297264	5.51974	1.40154e-06	9.51251e-06
	Sesn3	-0.634062	3.79078	1.40593e-06	9.53705e-06
	Pik3r6	0.421464	4.49841	1.40776e-06	9.5442e-06
	Creb3	0.400952	4.75575	1.41716e-06	9.60273e-06
	Orc1	0.415802	3.50626	1.4316e-06	9.6922e-06
	Ctnnal1	-0.572	3.15894	1.43194e-06	9.6922e-06
	Nfam1	-0.236888	8.07676	1.43569e-06	9.71192e-06
	Alg5	0.314667	5.04513	1.43642e-06	9.71192e-06
	Commd1b	0.497898	6.32219	1.44349e-06	9.75437e-06
	Mrpl20	0.467557	5.40801	1.4512e-06	9.80114e-06
	Tgs1	0.344465	5.4636	1.45201e-06	9.80126e-06
	Pcyox1	-0.326469	5.86378	1.46994e-06	9.91299e-06
	Tra2b	0.227832	7.3773	1.47016e-06	9.91299e-06
	Smc4	-0.264843	7.8677	1.47725e-06	9.95531e-06
	Samm50	0.277456	6.69823	1.49648e-06	1.00795e-05
	Adgrg3	-0.249667	7.15453	1.50156e-06	1.01081e-05
	Cdk5rap2	-0.365828	5.28889	1.51807e-06	1.02137e-05
	Dtd1	0.548577	2.54095	1.52681e-06	1.0267e-05
	Casp9	-0.261017	5.91143	1.52982e-06	1.02816e-05
	Endog	0.960694	1.91015	1.56936e-06	1.05416e-05
	Stat5b	-0.335708	6.84619	1.58901e-06	1.06678e-05
	Slc25a23	-0.542491	4.21855	1.59651e-06	1.07124e-05
	Slc12a9	-0.400768	4.25133	1.60122e-06	1.07382e-05
	Flna	-0.4106	10.8544	1.60234e-06	1.07398e-05
	Susd2	1.48584	-0.0823376	1.61408e-06	1.08127e-05
	Aldh3b1	0.478604	4.66289	1.62156e-06	1.08569e-05
	Scamp4	0.469294	5.30481	1.62892e-06	1.09003e-05
	Sptbn1	-0.450233	8.17861	1.64307e-06	1.0989e-05
	Arhgap31	0.628671	4.76258	1.65301e-06	1.10495e-05
	Dstyk	-0.467732	4.70271	1.65538e-06	1.10594e-05
	Mki67	-0.745804	9.48636	1.69433e-06	1.13135e-05
	Eif4ebp2	-0.259957	8.34572	1.6981e-06	1.13326e-05
	Mrpl36	0.35631	4.78531	1.69935e-06	1.13348e-05
	Mt2	1.32447	3.41108	1.70478e-06	1.13649e-05
	Tyw3	-0.602254	2.42481	1.70799e-06	1.13802e-05
	Psmd4	0.359538	6.66686	1.71704e-06	1.14343e-05
	Syne1	-0.838538	10.1072	1.71836e-06	1.14369e-05
	Jagn1	0.426389	4.20112	1.73087e-06	1.1514e-05
	Ltb	0.564967	5.22435	1.78158e-06	1.1845e-05
	Nhej1	-0.556036	2.86694	1.78756e-06	1.18784e-05
	Ckap4	-0.225072	8.91085	1.79364e-06	1.19123e-05
	Gramd4	-0.22868	6.42145	1.79785e-06	1.19339e-05
	Ppie	0.427504	4.71314	1.82038e-06	1.2077e-05
	Egln1	-0.398912	6.21612	1.84105e-06	1.22029e-05
	Rpp40	0.763907	2.04546	1.84133e-06	1.22029e-05
	Tcirg1	0.280889	7.28279	1.89154e-06	1.25289e-05
	Gypc	0.300653	5.38594	1.89748e-06	1.25616e-05
	Copg2	-0.29129	5.84691	1.90188e-06	1.2584e-05
	Ezh1	-0.290666	5.45883	1.90845e-06	1.26206e-05
	Ang4	-0.938433	1.11361	1.9127e-06	1.2642e-05
	Braf	-0.549858	5.93652	1.91658e-06	1.26563e-05
	Alkbh1	0.44947	4.23276	1.91691e-06	1.26563e-05
	Chml	-0.584543	3.73473	1.91796e-06	1.26565e-05
	Nudc	0.425749	7.05924	1.92234e-06	1.26786e-05
	H13	0.323353	7.54413	1.93962e-06	1.27858e-05
	Raf1	-0.200663	7.31766	1.95131e-06	1.2856e-05
	Cd81	0.293736	6.78452	1.96299e-06	1.29261e-05
	Ets2	0.472235	5.09759	1.99681e-06	1.31418e-05
	Abr	0.367057	8.07038	2.0026e-06	1.31729e-05
	Osbpl11	-0.367858	5.25991	2.00941e-06	1.32106e-05
	Creg1	0.315917	7.67185	2.02253e-06	1.32898e-05
	Heatr1	0.308848	6.29819	2.02604e-06	1.33059e-05
	Pla2g3	-0.629321	3.79798	2.03108e-06	1.33319e-05
	Optn	-0.641224	3.3558	2.04281e-06	1.34017e-05
	Bcas1	0.930988	2.29917	2.04592e-06	1.3415e-05
	Prox2	-0.79225	1.78652	2.06598e-06	1.35394e-05
	Nras	0.261312	6.98458	2.06723e-06	1.35404e-05
	Fech	-0.294128	5.18123	2.07927e-06	1.36121e-05
	Txndc16	-0.586272	3.70599	2.10355e-06	1.37611e-05
	Dnaja3	0.286047	5.34202	2.10427e-06	1.37611e-05
	Top2a	-0.293684	9.55318	2.10553e-06	1.37621e-05
	Pfkm	0.337931	4.26715	2.10867e-06	1.37754e-05
	Sh2b3	-0.252004	6.73052	2.11288e-06	1.37956e-05
	H2-DMb1	0.459236	4.46386	2.11731e-06	1.38172e-05
	Mgarp	-1.09774	1.46497	2.12278e-06	1.38456e-05
	Ckap2	-0.302092	4.57411	2.13736e-06	1.39334e-05
	Pus1	0.368723	4.95172	2.16029e-06	1.40754e-05
	Acadvl	0.271458	5.88908	2.16744e-06	1.41146e-05
	Eif2ak3	-0.330223	5.80045	2.1686e-06	1.41148e-05
	Rasgrp1	2.19385	-0.7746	2.20567e-06	1.43485e-05
	Tmem119	-0.979933	1.2682	2.2162e-06	1.44094e-05
	Parp11	0.377822	4.68964	2.23134e-06	1.44945e-05
	Kyat3	0.482769	2.96347	2.23163e-06	1.44945e-05
	Micu1	-0.217165	6.96213	2.23673e-06	1.452e-05
	Col4a2	-1.44164	1.01543	2.24182e-06	1.45454e-05
	Timm50	0.344128	5.34819	2.24315e-06	1.45464e-05
	Dusp22	0.96837	1.05834	2.25189e-06	1.45954e-05
	Psmd5	0.254527	6.10946	2.26747e-06	1.46887e-05
	Relt	0.308969	6.39162	2.2712e-06	1.47004e-05
	Srsf3	0.233675	8.17496	2.27165e-06	1.47004e-05
	Ptgs2	1.27491	3.89452	2.29626e-06	1.48519e-05
	Ptcd3	0.233039	5.39599	2.30811e-06	1.49207e-05
	Plcl2	-0.233762	6.36041	2.31134e-06	1.49338e-05
	Nme6	0.467235	3.30145	2.33612e-06	1.5086e-05
	Slc20a1	0.283392	5.74298	2.33735e-06	1.50861e-05
	Usp10	0.33159	4.9248	2.36393e-06	1.52497e-05
	Map2	1.90239	-0.471841	2.36626e-06	1.52568e-05
	Klhl18	-0.272244	5.81105	2.38606e-06	1.53756e-05
	Trib1	-0.322202	5.64857	2.38717e-06	1.53756e-05
	Adipor2	-0.245625	7.70642	2.3975e-06	1.54341e-05
	Ociad1	0.241263	6.71341	2.42692e-06	1.56153e-05
	Ecsit	0.399567	3.99814	2.45119e-06	1.57633e-05
	Pik3r5	-0.326831	6.0984	2.51863e-06	1.61886e-05
	Natd1	-0.361397	4.54177	2.52032e-06	1.6191e-05
	Nsd2	-0.282688	6.96055	2.54528e-06	1.63429e-05
	Slc35a4	0.275701	6.55801	2.55194e-06	1.63772e-05
	Pdzd2	-0.661848	3.49097	2.57011e-06	1.64852e-05
	Ttc38	-0.458913	3.46915	2.58748e-06	1.6588e-05
	Rab3ip	0.592852	2.76819	2.60181e-06	1.66713e-05
	Klf4	1.14679	0.741354	2.61149e-06	1.67246e-05
	Pnpo	0.338759	5.17131	2.62193e-06	1.67828e-05
	Hmgn2	-0.285626	9.7025	2.62972e-06	1.6824e-05
	Clip1	-0.28658	6.16287	2.63138e-06	1.68259e-05
	Cav1	-1.98085	-0.137434	2.6329e-06	1.68269e-05
	Tmem50b	-0.269174	6.34306	2.64806e-06	1.6915e-05
	Wdr19	-0.894179	1.55097	2.65283e-06	1.69352e-05
	Rprd2	-0.256847	6.06679	2.65396e-06	1.69352e-05
	Sec23b	0.265493	6.62068	2.66033e-06	1.69671e-05
	Fdx2	0.710661	3.54188	2.66669e-06	1.6999e-05
	Pdik1l	-0.434873	5.08012	2.67757e-06	1.70595e-05
	Ddost	0.207729	8.70697	2.68169e-06	1.7077e-05
	Aplp2	0.250416	7.09245	2.69413e-06	1.71474e-05
	Rbm5	-0.237649	6.98102	2.69793e-06	1.71627e-05
	Zfp36l1	0.393464	5.80654	2.7039e-06	1.71918e-05
	Vps29	0.329016	5.11959	2.70606e-06	1.71968e-05
	Prmt3	0.296579	4.55713	2.7109e-06	1.72187e-05
	Tnrc6c	-0.430844	5.79135	2.71657e-06	1.72458e-05
	Syne2	-1.0701	5.62659	2.73208e-06	1.73354e-05
	Dynlt1c	-1.30728	1.97257	2.73599e-06	1.73513e-05
	Uchl3	0.405518	4.78961	2.75543e-06	1.74657e-05
	Stx8	0.31773	4.72483	2.7637e-06	1.75091e-05
	Slc25a22	0.563012	4.67748	2.76631e-06	1.75166e-05
	Amd1	0.222333	7.06374	2.78825e-06	1.76466e-05
	Atg7	-0.231174	6.61643	2.79609e-06	1.76871e-05
	Mad2l1	0.25003	7.05321	2.81326e-06	1.77866e-05
	Ppp1r12a	-0.258214	7.41565	2.84276e-06	1.7964e-05
	Rwdd4a	0.289347	4.94161	2.85577e-06	1.8037e-05
	Srsf7	0.232422	6.84808	2.85737e-06	1.80379e-05
	Ear6	-0.293113	12.6438	2.9453e-06	1.85835e-05
	Cluh	0.379448	5.88407	2.96367e-06	1.86898e-05
	Nin	-0.422055	9.03112	2.99221e-06	1.88602e-05
	Pram1	-0.44793	4.96308	3.01942e-06	1.9022e-05
	Gemin6	0.553066	3.13332	3.07212e-06	1.93442e-05
	Havcr2	0.926714	2.46916	3.11225e-06	1.95869e-05
	Esd	0.37237	7.01649	3.12258e-06	1.96419e-05
	Smim24	-0.570497	3.11244	3.15003e-06	1.98046e-05
	Eaf1	0.316414	6.33914	3.15888e-06	1.98501e-05
	Ywhae	0.218722	8.25923	3.18932e-06	2.00312e-05
	Zfp949	-0.416505	3.66896	3.19792e-06	2.0075e-05
	Ubr2	-0.392604	7.31916	3.22401e-06	2.02286e-05
	Sar1a	0.257916	6.99622	3.24572e-06	2.03544e-05
	S1pr1	-1.22272	0.676169	3.25208e-06	2.0384e-05
	Katnip	-0.435241	4.45758	3.27043e-06	2.04875e-05
	Apool	0.493785	3.69789	3.2719e-06	2.04875e-05
	Pak6	-0.720891	2.01814	3.27382e-06	2.04891e-05
	Ednra	-0.717699	1.96804	3.28164e-06	2.05277e-05
	Tmed2	0.260324	8.64857	3.28765e-06	2.05549e-05
	Gmds	0.382799	4.57513	3.29919e-06	2.06166e-05
	Hdac9	-1.49907	-0.347462	3.31309e-06	2.0693e-05
	Psmd13	0.314621	6.80657	3.32507e-06	2.07573e-05
	Pebp1	0.303614	7.03806	3.33093e-06	2.07834e-05
	Ctdsp1	-0.253801	7.09173	3.33553e-06	2.08017e-05
	Sass6	-0.389534	4.74315	3.34877e-06	2.08737e-05
	Chd2	-0.399169	6.98136	3.38368e-06	2.10807e-05
	Nomo1	0.239012	8.91983	3.38774e-06	2.10954e-05
	Gm10131	0.5056	5.42451	3.40466e-06	2.119e-05
	Golt1b	0.276948	5.21282	3.46371e-06	2.15467e-05
	Golim4	-0.316998	7.14476	3.47885e-06	2.163e-05
	D2hgdh	-0.412501	4.08801	3.48598e-06	2.16635e-05
	Iqgap2	-0.333903	7.15108	3.50391e-06	2.1764e-05
	Slc35e3	-0.269193	5.18711	3.52837e-06	2.19049e-05
	Uap1	0.25931	5.91257	3.5493e-06	2.20238e-05
	Lsr	-0.747849	1.68058	3.57856e-06	2.21942e-05
	Xdh	0.404041	5.7413	3.58619e-06	2.22304e-05
	Dapk2	-0.411996	4.05645	3.5983e-06	2.22943e-05
	Sp3	-0.40005	6.42138	3.61632e-06	2.23948e-05
	Otud3	-0.541562	2.66428	3.63396e-06	2.24927e-05
[truncated: 10,374 more rows]
